# Supplementary material for: Integrator orchestrates RAS/ERK1/2 signaling transcriptional programs
Source: Genes Dev. 2017 Sep 1;31(17):1809–20. doi: 10.1101/gad.301697.117 (PMC5666678; doi:10.1101/gad.301697.117)
Supplement: Supplemental Material [file supp_31.17.1809_Supplemental_Table_6_a549_EGF_Responsive_genes.xlsx]

## Sheet: Supplemental Table 6.
Supplemental Table 6.
EGF-responsive genes in A549 cells. Related to Figure 5A and 5C.
EGF-responsive genes
							Affected by the tratment
Gene Name	Refseq acession	Log2 fold changes Vehicle	Log2 fold changes ERK inh	Log2 fold changes MEK inh	Log2 fold changes shCTRL	Log2 fold changes shINTS11	Vehicle	ERK inh	MEK inh	shCTRL	shINTS11
FOSB	NM_001114171	6.57436	0.170383	0.733955	5.93532	2.63643	Yes	Yes	Yes	No	Yes
AATK	NM_004920	5.78366	0.262345	0.358323	-0.137625	0.0561285	Yes	Yes	Yes	Yes	Yes
ATF3	NM_001674	5.17436	2.96959	4.21581	4.0883	2.7558	Yes	Yes	No	Yes	Yes
NR4A3	NM_173199	5.06427	2.08609	2.89629	2.95257	2.43159	Yes	Yes	Yes	Yes	Yes
RUBCN	NM_014687	4.22372	-0.582791	-1.68176	1.54354	2.24954	Yes	Yes	Yes	Yes	Yes
JUN	NM_002228	3.91151	2.78922	3.34331	3.68065	2.36073	Yes	Yes	No	No	Yes
EGR3	NM_001199880	3.72025	-0.0139312	0.119709	2.36087	0.821123	Yes	Yes	Yes	Yes	Yes
NR4A1	NM_002135	3.70805	2.51161	2.72202	3.28846	1.77243	Yes	Yes	No	No	Yes
FOS	NM_005252	3.42137	2.77592	2.89306	3.56406	1.68103	Yes	No	No	No	Yes
DUSP1	NM_004417	3.21682	1.70553	2.59205	2.87614	1.30233	Yes	Yes	No	No	Yes
RHOB	NM_004040	2.96541	1.93044	2.27225	2.14563	1.79606	Yes	Yes	No	No	Yes
NR4A2	NM_006186	2.93054	1.284	1.77754	2.57906	1.37296	Yes	Yes	Yes	No	Yes
BBC3	NM_001127242	2.90744	0.638515	0.578463	-2.40691	3.23863	Yes	Yes	Yes	Yes	No
DUSP5	NM_004419	2.81119	1.89581	2.54652	1.74304	1.36107	Yes	No	No	Yes	Yes
TUFT1	NM_001301317	2.79026	2.10259	0.220064	0.494365	-1.32853	Yes	No	Yes	Yes	Yes
TULP2	NM_003323	2.55301	0.699291	1.5439	2.14405	0.427828	Yes	Yes	Yes	No	Yes
FOSL1	NM_001300857	2.54347	0.704586	0.0664387	2.53051	1.65051	Yes	Yes	Yes	No	No
KLF2	NM_016270	2.50499	1.68282	1.88924	2.02473	2.04903	Yes	No	No	No	No
CSRNP1	NM_033027	2.46467	1.49366	1.38471	2.25608	1.56558	Yes	No	Yes	No	No
CELSR3	NM_001407	2.42842	-0.939593	-0.370277	0.0784421	0.47003	Yes	Yes	Yes	Yes	Yes
NCKIPSD	NM_016453	2.42842	-0.939593	-0.370277	0.0784421	0.47003	Yes	Yes	Yes	Yes	Yes
CPSF1	NM_013291	2.42099	-0.0607481	1.89491	0.2501	-0.844414	Yes	Yes	No	Yes	Yes
KLF6	NM_001160125	2.42021	1.99708	2.48909	1.96689	1.85543	Yes	No	No	No	No
DUSP8	NM_004420	2.4033	1.2238	2.11513	1.75558	1.76773	Yes	Yes	No	No	No
TSC22D3	NM_001015881	2.34048	1.06584	2.18709	1.81128	1.73003	Yes	Yes	No	No	No
NELFA	NM_005663	2.2221	2.44102	0.0290931	-0.00811178	2.24625	Yes	No	Yes	Yes	No
CISH	NM_145071	2.19215	1.76724	1.52176	2.02274	1.77768	Yes	No	No	No	No
CCDC85B	NM_006848	2.16648	-0.00849734	0.0715227	1.45332	1.30998	Yes	Yes	Yes	No	No
MCL1	NM_021960	2.10057	0.702139	0.366817	1.87848	1.13324	Yes	Yes	Yes	No	No
EGR2	NM_001136178	2.09361	-1.25088	-0.87401	1.8894	0.934258	Yes	Yes	Yes	No	Yes
ODC1	NM_002539	1.98814	0.62063	0.548578	1.22748	0.94247	Yes	Yes	Yes	No	Yes
MAFF	NM_012323	1.9609	-0.00594332	0.77997	1.25578	1.13645	Yes	Yes	Yes	No	No
KLF10	NM_005655	1.95282	1.54124	0.841291	2.06853	1.4996	Yes	No	Yes	No	No
HES1	NM_005524	1.9464	1.93288	1.63658	1.76849	1.02806	Yes	No	No	No	No
PTHLH	NM_002820	1.91746	0.256407	0.812225	0.947276	0.542314	Yes	Yes	Yes	No	Yes
ETS2	NM_001256295	1.87869	1.33584	1.15312	1.5074	0.865852	Yes	No	No	Yes	No
PDIA5	NM_006810	1.85157	-0.14574	0.287653	-0.191995	-0.0540043	Yes	Yes	Yes	No	Yes
PPP1R15A	NM_014330	1.84052	0.654994	1.32739	1.97983	0.936858	Yes	Yes	No	Yes	No
CD55	NM_001300903	1.8292	0.221061	0.519863	0.529152	1.07845	Yes	Yes	Yes	No	No
GDF15	NM_004864	1.81171	1.67607	2.61094	2.00631	0.821695	Yes	No	No	Yes	Yes
SLC2A3	NM_006931	1.76962	0.846936	0.987139	0.778329	0.573758	Yes	Yes	No	No	Yes
SELK	NM_021237	1.76693	0.621456	0.692939	1.08562	0.190417	Yes	Yes	Yes	Yes	Yes
JUNB	NM_002229	1.74983	0.713976	0.441573	3.04281	1.2357	Yes	Yes	Yes	Yes	No
PTGS2	NM_000963	1.68844	1.45015	1.74748	1.80094	1.0925	Yes	No	No	Yes	No
MAP1LC3B	NM_022818	1.66277	0.674328	1.22695	1.18282	0.553796	Yes	Yes	No	Yes	Yes
CREM	NM_182771	1.60579	0.943173	1.17079	1.04293	1.36848	Yes	Yes	No	Yes	No
CYSTM1	NM_032412	1.60335	0.365138	0.233827	0.507177	1.03421	Yes	Yes	Yes	No	No
CASP9	NM_032996	1.56525	0.292606	0.246355	0.722805	0.892131	Yes	Yes	Yes	No	No
JUND	NM_001286968	1.52299	0.838826	1.09677	0.939368	0.988261	Yes	Yes	No	No	Yes
KIAA1683	NM_001145304	1.52299	0.838826	1.09677	0.939368	0.988261	Yes	Yes	No	No	Yes
DIO2	NM_013989	1.52001	0.439935	0.947021	1.74928	0.731211	Yes	Yes	No	Yes	Yes
HOMER1	NM_001277078	1.51336	0.175982	0.551987	0.762059	0.362048	Yes	Yes	Yes	No	Yes
RASD1	NM_001199989	1.49959	0.204362	0.656376	1.39503	0.383302	Yes	Yes	Yes	Yes	Yes
ZFP36	NM_003407	1.49397	0.599096	0.721495	1.89766	0.798478	Yes	Yes	No	Yes	Yes
IER2	NM_004907	1.48701	0.340959	0.854709	2.07405	0.992998	Yes	Yes	Yes	Yes	No
MAFK	NM_002360	1.46418	0.563252	1.08734	0.463926	0.447966	Yes	Yes	No	No	Yes
ZC3H12A	NM_025079	1.46296	0.763705	1.16998	1.34824	0.876662	Yes	Yes	No	Yes	Yes
LYRM1	NM_020424	1.45972	0.335858	0.14324	0.975908	0.801664	Yes	Yes	Yes	No	Yes
KLHL15	NM_030624	1.45664	0.628927	0.46481	1.17677	0.724756	Yes	Yes	Yes	Yes	Yes
NNMT	NM_006169	1.45391	0.997556	1.10344	1.02321	0.764992	Yes	Yes	No	Yes	Yes
HSPB8	NM_014365	1.44018	0.973701	1.103	1.34854	0.493504	Yes	Yes	No	Yes	Yes
CHMP1B	NM_020412	1.43322	0.350193	1.01585	0.878081	0.563878	Yes	Yes	No	No	Yes
SOWAHC	NM_023016	1.43261	0.00700356	0.155715	1.58882	0.510955	Yes	Yes	Yes	Yes	Yes
EZR	NM_003379	1.43047	0.538951	0.61213	0.694061	0.0648625	Yes	Yes	Yes	No	Yes
SERPINB8	NM_198833	1.41175	0.679831	0.558968	0.950959	0.721317	Yes	Yes	Yes	No	Yes
PI4K2A	NM_018425	1.40983	0.590996	0.594626	0.731123	0.717415	Yes	Yes	Yes	No	Yes
CHML	NM_001821	1.38359	0.930939	0.633759	1.07344	0.790813	Yes	Yes	Yes	Yes	Yes
IQCJ-SCHIP1	NM_001197114	1.37549	0.414919	0.482704	0.717776	0.726233	Yes	Yes	Yes	No	Yes
IQCJ	NM_001042706	1.37549	0.414919	0.482704	0.717776	0.726233	Yes	Yes	Yes	No	Yes
SCHIP1	NM_014575	1.37549	0.414919	0.482704	0.717776	0.726233	Yes	Yes	Yes	No	Yes
ARF4	NM_001660	1.36948	0.532621	0.391792	0.702384	0.664802	Yes	Yes	Yes	No	Yes
BHLHE40	NM_003670	1.36358	1.43	1.65224	1.5319	0.773789	Yes	No	No	Yes	Yes
TUFM	NM_003321	1.34182	-0.00998476	0.294565	0.165245	-0.103335	Yes	Yes	Yes	No	Yes
CYCS	NM_018947	1.28121	1.12529	0.939905	1.18833	0.461773	Yes	No	No	Yes	Yes
S100P	NM_005980	1.24215	-0.602802	1.09958	0.35758	0.5998	Yes	Yes	No	No	Yes
ETF1	NM_004730	1.23507	-0.232694	0.514506	0.917028	0.552883	Yes	Yes	Yes	No	Yes
AVPI1	NM_021732	1.23042	0.44241	0.555226	0.766836	0.453859	Yes	Yes	Yes	No	Yes
JOSD1	NM_014876	1.22835	0.0666335	0.651142	0.711478	0.671471	Yes	Yes	Yes	No	Yes
GABARAPL1	NM_031412	1.21927	0.166744	0.596523	0.535985	0.400134	Yes	Yes	Yes	No	Yes
TUBA4A	NM_006000	1.21439	0.77633	0.442316	0.887275	0.972646	Yes	Yes	Yes	No	Yes
BAG1	NM_001172415	1.21426	0.376932	0.365207	1.21558	0.404299	Yes	Yes	Yes	Yes	Yes
JDP2	NM_130469	1.19826	0.370434	0.354833	0.762134	0.592066	Yes	Yes	Yes	No	Yes
ETV3	NM_005240	1.19353	0.175498	-0.0342352	0.95694	-0.0590006	Yes	Yes	Yes	No	Yes
SOCS3	NM_003955	1.18331	1.43769	0.676903	1.44769	1.12035	Yes	No	Yes	Yes	No
IRS2	NM_003749	1.16525	0.368112	1.16385	0.436104	0.452884	Yes	Yes	No	No	Yes
TRIB1	NM_001282985	1.16007	1.27338	0.773279	1.23655	0.70629	Yes	No	Yes	Yes	Yes
CSRP1	NM_001193570	1.14952	0.481849	1.13085	0.671153	1.04226	Yes	Yes	No	No	No
DUSP4	NM_001394	1.14695	2.27245	3.04526	0.744324	0.372217	Yes	No	No	No	Yes
ISG20	NM_002201	1.14351	0.53089	0.176658	0.672772	0.400811	Yes	Yes	Yes	No	Yes
AEN	NM_022767	1.14351	0.53089	0.176658	0.672772	0.400811	Yes	Yes	Yes	No	Yes
CTH	NM_001902	1.12109	-0.597118	0.582871	0.714824	0.823519	Yes	Yes	Yes	No	Yes
GADD45B	NM_015675	1.11525	0.104131	0.131832	0.719168	0.427024	Yes	Yes	Yes	No	Yes
NCOA7	NM_001199622	1.11197	0.529475	0.679563	1.2678	0.747118	Yes	Yes	No	Yes	Yes
NAMPT	NM_005746	1.10941	0.989287	0.739105	0.893672	0.824979	Yes	Yes	Yes	No	Yes
C6orf25	NM_025260	1.10872	0.360697	0.25812	0.306536	-0.376793	Yes	Yes	Yes	No	Yes
TIPARP	NM_015508	1.10703	-0.0292332	0.36196	1.13113	0.499359	Yes	Yes	Yes	Yes	Yes
MXD1	NM_002357	1.08519	0.577506	0.640204	0.839341	0.525895	Yes	Yes	Yes	No	Yes
DNAJC12	NM_201262	1.08171	1.15372	0.602536	0.360454	0.711466	Yes	No	Yes	No	Yes
MIDN	NM_177401	1.07534	0.47512	0.325566	1.19064	0.539894	Yes	Yes	Yes	Yes	Yes
TNFRSF12A	NM_016639	1.06141	0.331904	0.792443	0.831075	0.676183	Yes	Yes	Yes	No	Yes
SLC5A10	NM_001282417	1.05882	-0.0176798	0.285573	0.831138	0.59444	Yes	Yes	Yes	No	Yes
KDM6B	NM_001080424	1.05564	0.314442	0.500513	1.23729	0.7142	Yes	Yes	Yes	Yes	Yes
TRPC7	NM_001167576	1.05524	-0.202596	0.486661	0.194502	-0.0968722	Yes	Yes	Yes	No	Yes
ERRFI1	NM_018948	1.05381	0.70908	0.698183	0.399778	0.699505	Yes	Yes	No	No	Yes
EPHA2	NM_004431	1.05178	-0.318637	-0.156156	0.775869	0.87664	Yes	Yes	Yes	No	No
CXCL2	NM_002089	1.0478	1.3164	1.55514	1.85157	1.30138	Yes	No	No	Yes	No
HES4	NM_001142467	1.04313	0.140584	1.46166	0.72699	0.339483	Yes	Yes	No	No	Yes
COTL1	NM_021149	1.03639	0.55251	0.446295	0.702838	0.700878	Yes	Yes	Yes	No	Yes
VPS37B	NM_024667	1.01802	0.181651	0.340065	0.602303	0.848606	Yes	Yes	Yes	No	No
CHAC1	NM_024111	1.01196	0.593584	1.4419	0.181322	0.0895765	Yes	Yes	No	No	Yes
GEM	NM_005261	1.00869	0.65915	0.918912	1.25353	0.647916	Yes	Yes	No	Yes	Yes
KLF9	NM_001206	1.00222	0.227827	0.136727	0.141847	0.05427	Yes	Yes	Yes	No	Yes
Control genes
							Affected by the tratment
Gene Name	Refseq acession	Log2 fold changes Vehicle	Log2 fold changes ERK inh	Log2 fold changes MEK inh	Log2 fold changes shCTRL	Log2 fold changes shINTS11	Vehicle	ERK inh	MEK inh	shCTRL	shINTS11
CD9	NM_001769	-0.564885	-0.12011	-0.237284	-0.317581	0.100968	No	No	No	No	No
TMEM150A	NM_001031738	-0.463276	-0.412766	0.222046	0.0570389	-0.223241	No	No	No	No	No
FAM120C	NM_001300788	-0.327528	0.0281682	-0.108497	0.169328	-0.0535729	No	No	No	No	No
UBL5	NM_001048241	-0.322822	0.147591	0.239316	-0.143818	-0.121314	No	No	No	No	No
LRPAP1	NM_002337	-0.301142	0.164542	-0.0791763	-0.177954	-0.0603614	No	No	No	No	No
CYBA	NM_000101	-0.25506	0.591007	-0.195967	0.0868953	-0.249534	No	No	No	No	No
SLC41A2	NM_032148	-0.235307	0.190058	0.133998	0.182714	-0.163517	No	No	No	No	No
HHIPL2	NM_024746	-0.232964	0.152203	0.168072	-0.0288015	-0.170227	No	No	No	No	No
GBF1	NM_004193	-0.219818	0.151832	0.0956785	0.102052	-0.0651656	No	No	No	No	No
ANP32A	NM_006305	-0.214323	-0.164301	0.0285121	0.180169	-0.322412	No	No	No	No	No
WDR91	NM_014149	-0.205564	0.0223935	0.15852	-0.0758328	-0.0842294	No	No	No	No	No
TYK2	NM_003331	-0.187914	0.0564343	0.301017	0.0920188	0.0049388	No	No	No	No	No
RPE	NM_001278289	-0.181485	0.144038	0.0498652	0.185895	0.0552545	No	No	No	No	No
DALRD3	NM_001276405	-0.169974	-0.268047	-0.0190861	-0.0116119	0.00422926	No	No	No	No	No
RPS29	NM_001032	-0.160402	0.0287223	0.0522729	0.344548	0.115428	No	No	No	No	No
C11orf54	NM_001286070	-0.155675	-0.149682	-0.0295603	0.0142853	-0.272725	No	No	No	No	No
MBD6	NM_052897	-0.150417	-0.00404091	0.187297	0.128117	0.125454	No	No	No	No	No
REEP3	NM_001001330	-0.145959	-0.109939	-0.144118	0.100313	-0.0599369	No	No	No	No	No
PARP6	NM_020214	-0.143679	-0.0111409	0.0724089	-0.0409819	-0.0282883	No	No	No	No	No
DENND4B	NM_014856	-0.141297	-0.403617	0.1987	-0.0452757	-0.00712326	No	No	No	No	No
NQO1	NM_000903	-0.135517	-0.0518658	-0.123319	0.0502365	-0.134272	No	No	No	No	No
HSP90B1	NM_003299	-0.134543	0.753658	-0.0775174	-0.0419461	-0.0281056	No	No	No	No	No
KCNJ16	NM_170742	-0.127809	0.250968	-0.416486	0.384215	0.0446288	No	No	No	No	No
MAP3K12	NM_006301	-0.120514	0.0986484	0.101652	-0.000378322	-0.105522	No	No	No	No	No
NONO	NM_007363	-0.120379	0.134045	0.238373	0.182641	0.0775308	No	No	No	No	No
COPRS	NM_018405	-0.118202	0.0626052	0.213237	0.43399	-0.0634237	No	No	No	No	No
ITGB5	NM_002213	-0.111894	0.173672	-0.320782	-0.105672	-0.124994	No	No	No	No	No
ZDHHC13	NM_001001483	-0.104865	0.0288889	0.0571507	0.23772	0.194369	No	No	No	No	No
SMG6	NM_001256827	-0.0977831	-0.12987	0.123202	-0.0271902	-0.0567423	No	No	No	No	No
ZMPSTE24	NM_005857	-0.0971192	0.131138	-0.134791	0.0681989	0.176027	No	No	No	No	No
SOAT1	NM_003101	-0.0970722	0.179013	0.0373255	0.050258	0.0339046	No	No	No	No	No
FBRSL1	NM_001142641	-0.0880386	-0.0604366	0.303145	-0.0994788	0.155191	No	No	No	No	No
HSPG2	NM_005529	-0.0833056	-0.102142	0.014584	-0.0239595	-0.261905	No	No	No	No	No
ALDH2	NM_001204889	-0.082193	-0.107332	0.0413557	0.00860659	-0.213726	No	No	No	No	No
MLPH	NM_001281474	-0.0820604	-0.190463	0.325077	0.0238214	-0.0669738	No	No	No	No	No
ZNF281	NM_001281294	-0.0795871	-0.289099	0.157953	0.295145	0.0725553	No	No	No	No	No
NELFCD	NM_198976	-0.0794413	0.0988056	0.0964746	-0.0731596	-0.159249	No	No	No	No	No
CCNB2	NM_004701	-0.0767107	0.498668	0.0280223	-0.193862	-0.153003	No	No	No	No	No
TFB2M	NM_022366	-0.0724805	0.0267743	-0.0390814	0.16874	0.154961	No	No	No	No	No
NEK4	NM_001193533	-0.071723	-0.091341	0.000516284	0.235176	-0.129272	No	No	No	No	No
ADCY6	NM_015270	-0.0646134	-0.216183	0.0586439	-0.00794955	-0.152495	No	No	No	No	No
NANS	NM_018946	-0.0585733	0.455501	0.0123314	0.124438	-0.111299	No	No	No	No	No
BRI3	NM_015379	-0.0581136	-0.0769527	0.250805	0.350263	0.106701	No	No	No	No	No
ANKRD13A	NM_033121	-0.0504726	0.0850389	0.00726534	-0.240279	-0.0237587	No	No	No	No	No
ASIC1	NM_020039	-0.0472405	0.0293196	0.14065	0.00592459	0.0803205	No	No	No	No	No
IKBKE	NM_001193321	-0.0436584	-0.0584396	0.182834	-0.160114	0.0239577	No	No	No	No	No
STX2	NM_001980	-0.038945	-0.0259425	0.221212	0.0328573	0.179313	No	No	No	No	No
LYPLA1	NM_001279356	-0.0349098	0.243822	-0.0263598	0.0751256	0.191134	No	No	No	No	No
PEX13	NM_002618	-0.0334057	-0.129161	-0.147835	-0.0873414	-0.0251552	No	No	No	No	No
MTERF3	NM_001286643	-0.0332626	0.136702	0.210822	0.0179071	0.0805495	No	No	No	No	No
KIAA0895L	NM_001040715	-0.0294384	0.45559	0.261703	0.0327499	-0.0506043	No	No	No	No	No
PAPD7	NM_001171805	-0.0286323	0.203037	0.193077	0.0437575	0.0805163	No	No	No	No	No
IDS	NM_006123	-0.0281801	0.132568	0.183784	-0.0311226	-0.0932323	No	No	No	No	No
MSI2	NM_138962	-0.027318	0.00951048	-0.0300199	-0.149359	-0.16801	No	No	No	No	No
LAPTM4B	NM_018407	-0.0226756	0.591551	-0.25469	-0.278035	-0.107313	No	No	No	No	No
CNOT11	NM_017546	-0.0175616	-0.204411	0.230241	0.0704816	0.173396	No	No	No	No	No
PPP2R5E	NM_001282179	-0.0171144	-0.137257	0.131733	0.130873	0.0684175	No	No	No	No	No
FADS3	NM_021727	-0.0168639	-0.259949	0.43468	-0.0491422	0.0705337	No	No	No	No	No
PLEKHA7	NM_175058	-0.0159075	0.116552	0.104125	-0.111387	0.0728757	No	No	No	No	No
EMSY	NM_001300943	-0.0132862	-0.0519335	0.025847	-0.190232	-0.0218151	No	No	No	No	No
ZNF711	NM_021998	-0.0122046	0.193082	0.0854508	0.255401	0.217581	No	No	No	No	No
TSC1	NM_001162427	-0.008964	0.0858164	0.145609	-0.0613742	0.0107317	No	No	No	No	No
CFL1	NM_005507	-0.008561	0.36309	0.129953	0.187477	0.0887718	No	No	No	No	No
RAPH1	NM_203365	-0.008333	-0.336937	0.177726	0.0984325	-0.0834659	No	No	No	No	No
SEC23B	NM_032986	-0.00626661	0.176164	0.275447	0.174862	0.0575531	No	No	No	No	No
USP7	NM_003470	-0.00511875	-0.103221	0.028774	0.201081	-0.0478014	No	No	No	No	No
RIF1	NM_018151	0.00270009	0.20534	0.150146	0.173619	0.158532	No	No	No	No	No
BAX	NM_138763	0.0105708	-0.0696134	0.134894	-0.085878	0.160108	No	No	No	No	No
PPP6R3	NM_001164164	0.0148819	-0.0327784	0.0649271	0.0764743	0.0263463	No	No	No	No	No
GNB5	NM_006578	0.0170855	0.00834735	0.284262	0.0793705	-0.0555153	No	No	No	No	No
SCAI	NM_001144877	0.020188	0.0104258	0.049742	-0.0473981	0.176229	No	No	No	No	No
TMEM5	NM_001278237	0.0233894	-0.196422	-0.227134	0.021198	0.0347545	No	No	No	No	No
NGDN	NM_001042635	0.0269208	0.126287	0.179876	0.147556	0.221237	No	No	No	No	No
LYN	NM_002350	0.0344652	0.0210463	0.244183	-0.020679	-0.0817053	No	No	No	No	No
NAIP	NM_004536	0.0383671	0.197283	-0.056719	0.0221192	-0.105278	No	No	No	No	No
NAPB	NM_022080	0.0400572	-0.0176675	0.0821533	-0.102431	-0.0396037	No	No	No	No	No
C7orf73	NM_001130929	0.0404107	-0.033127	-0.325974	-0.258222	-0.221985	No	No	No	No	No
C16orf52	NM_001164579	0.0485596	-0.136402	0.0482006	0.0312526	0.134137	No	No	No	No	No
SLC16A1	NM_003051	0.0538505	0.401969	-0.0491073	0.216617	0.158559	No	No	No	No	No
POLR1A	NM_015425	0.0567052	-0.0725697	0.15453	-0.0315159	-0.11076	No	No	No	No	No
ARL1	NM_001301068	0.0617394	-0.366049	-0.224042	-0.275795	0.0447434	No	No	No	No	No
SCAF1	NM_021228	0.0670627	-0.0778799	-0.0113522	0.138184	-0.00558739	No	No	No	No	No
KIF16B	NM_024704	0.0922293	0.200099	0.0631589	0.126838	0.134733	No	No	No	No	No
RFC3	NM_002915	0.0949319	0.53651	0.123743	0.0443251	0.190378	No	No	No	No	No
DNAH14	NM_001145154	0.102239	0.0449536	0.12572	0.226519	0.254847	No	No	No	No	No
GIT2	NM_057169	0.103397	0.0189851	0.12264	-0.0887294	-0.0277072	No	No	No	No	No
SLMAP	NM_001304421	0.103423	-0.0113137	-0.0171836	0.105736	0.0127397	No	No	No	No	No
SLC9A3R1	NM_004252	0.109533	-0.120584	-0.495162	0.0956359	0.0298873	No	No	No	No	No
PPIP5K1	NM_001190214	0.10962	0.118366	0.0362305	-0.204049	0.05663	No	No	No	No	No
CHKA	NM_212469	0.116417	0.318211	0.0751503	0.12486	0.109637	No	No	No	No	No
PLCL2	NM_015184	0.126586	0.185181	-0.193976	-0.0704628	0.0769009	No	No	No	No	No
HNRNPLL	NM_138394	0.132131	-0.538733	-0.133588	0.157669	-0.0511709	No	No	No	No	No
C2orf88	NM_032321	0.135436	0.0522043	-0.0872187	0.0145118	-0.0179685	No	No	No	No	No
CLPTM1L	NM_030782	0.141448	-0.0702961	0.0154438	-0.165118	0.0677115	No	No	No	No	No
SERGEF	NM_012139	0.14278	0.100893	0.0596524	-0.372501	0.0293473	No	No	No	No	No
TRA2A	NM_001282757	0.143698	0.0948913	0.13214	0.0710811	0.240061	No	No	No	No	No
PTAR1	NM_001099666	0.152508	-0.0977526	0.0786612	0.0462248	0.201353	No	No	No	No	No
MTIF2	NM_002453	0.156997	-0.203225	0.0372939	0.159241	0.0329553	No	No	No	No	No
COL10A1	NM_000493	0.168587	0.0712722	-0.060826	0.273577	0.190541	No	No	No	No	No
FAM214A	NM_019600	0.174533	0.176651	-0.0105904	0.156869	-0.0339446	No	No	No	No	No
STAMBPL1	NM_020799	0.177513	0.250097	-0.22572	0.0679793	-0.0200048	No	No	No	No	No
SSH2	NM_001282129	0.185772	0.287556	-0.0303325	-0.0768044	-0.0503898	No	No	No	No	No
PFKFB4	NM_001317136	0.186828	-0.0479941	0.461752	0.104065	0.264826	No	No	No	No	No
RAB21	NM_014999	0.187939	0.11856	0.0510826	0.144107	0.233435	No	No	No	No	No
HMGN1	NM_004965	0.202812	0.126728	0.116513	-0.00229662	0.186561	No	No	No	No	No
TOPBP1	NM_007027	0.212428	0.152587	0.156201	0.0664959	0.210321	No	No	No	No	No
NSUN2	NM_017755	0.234721	-0.117634	0.0605023	0.200607	0.184675	No	No	No	No	No
TAS2R20	NM_176889	0.275944	-0.0164753	-0.0250076	0.107914	-0.0789179	No	No	No	No	No
CCNK	NM_001099402	0.351666	-0.0457617	0.112736	0.269384	0.203578	No	No	No	No	No
KCNK1	NM_002245	0.379465	0.067902	0.18683	-0.0212381	0.0835486	No	No	No	No	No
SENP3	NM_015670	0.389517	0.30344	0.406317	0.426672	0.141108	No	No	No	No	No
OCLM	NM_022375	0.522297	-0.112048	0.488528	0.688277	0.719087	No	No	No	No	No
