# Supplementary material for: Integrator orchestrates RAS/ERK1/2 signaling transcriptional programs
Source: Genes Dev. 2017 Sep 1;31(17):1809–20. doi: 10.1101/gad.301697.117 (PMC5666678; doi:10.1101/gad.301697.117)
Supplement: Supplemental Material [file supp_31.17.1809_Supplemental_Table_7_a375_MAPK_Inhibitors_genes.xlsx]

## Sheet: Supplemental Table 7
Supplemental Table 7. MAPK inhibitors genes in A375 cells. Related to Figure 5D and 5F.
MAPK inhibitors genes
								Affected by the treatment
Gene Name	Refseq acession	Log2 FPKM Vehicle	Log2 FPKM ERK inh	Log2 FPKM MEK inh	Log2 FPKM BRAF inh	Log2 FPKM shCTRL	Log2 FPKM shINTS11	ERK inh	MEK inh	BRAF inh	siCTRL	siINTS11
ETV1	NM_001163151	4.16216	1.25935	2.88606	2.12458	4.03604	3.1696	Yes	Yes	Yes	No	Yes
NFATC2	NM_001136021	4.48822	2.26703	2.49003	2.55155	4.34313	3.83062	Yes	Yes	Yes	No	Yes
SCHIP1	NM_014575	4.98974	3.38578	3.35555	3.39642	4.84434	3.8972	Yes	Yes	Yes	No	Yes
LOXL4	NM_032211	7.31816	5.24388	4.83211	5.4673	7.16801	6.30979	Yes	Yes	Yes	No	Yes
HS3ST3A1	NM_006042	2.84542	0.636395	1.41439	1.26168	2.69977	1.65716	Yes	Yes	Yes	No	Yes
ALDH1A3	NM_000693	7.05454	3.82242	4.14218	4.35355	6.91168	5.98665	Yes	Yes	Yes	No	Yes
TBC1D4	NM_001286658	5.94382	4.93609	4.80298	4.80484	5.80364	3.88182	Yes	Yes	Yes	No	Yes
TNFRSF21	NM_014452	3.12809	1.36697	1.59934	1.07654	2.99115	2.99338	Yes	Yes	Yes	No	Yes
GRASP	NM_001271856	1.77693	-0.417159	0.0176141	-0.621815	1.60458	0.440729	Yes	Yes	Yes	No	Yes
FZD7	NM_003507	3.33118	0.781217	1.20025	0.929473	3.18711	2.64886	Yes	Yes	Yes	Yes	Yes
KLF4	NM_004235	0.974683	-0.492714	-0.0903175	-0.638852	0.829939	0.816288	Yes	Yes	Yes	Yes	Yes
TRIM51	NM_032681	1.07086	-1.90765	-1.04861	-1.36492	0.939716	0.18574	Yes	Yes	Yes	No	Yes
PRRX1	NM_006902	4.48923	3.08992	3.35923	3.387	4.35831	3.45533	Yes	Yes	Yes	No	Yes
ANTXR2	NM_001145794	3.51444	1.07872	1.31833	1.44952	3.36772	3.2119	Yes	Yes	Yes	Yes	Yes
SCARA5	NM_173833	0.536878	-0.856797	-1.12214	-0.552599	0.397639	0.545108	Yes	Yes	Yes	Yes	Yes
RPS6KA2	NM_001006932	1.05279	-0.724116	-0.322695	-0.438047	0.905713	0.700182	Yes	Yes	Yes	No	Yes
NR4A1	NM_001202233	5.44527	2.15241	2.12531	1.98682	5.2711	4.46233	Yes	Yes	Yes	No	Yes
NEK10	NM_001304384	6.08142	4.48399	4.97614	4.83359	5.95405	5.69822	Yes	Yes	Yes	Yes	Yes
EYA1	NM_000503	4.51453	2.20649	2.29445	2.07964	4.38099	2.8772	Yes	Yes	Yes	No	Yes
S1PR2	NM_004230	2.35077	0.97106	1.19479	1.12703	2.19065	1.83957	Yes	Yes	Yes	No	Yes
MANSC1	NM_018050	2.99567	-0.251886	1.60854	0.0701722	2.86057	1.9785	Yes	Yes	Yes	No	Yes
UBASH3B	NM_032873	3.1909	0.78663	1.62993	1.18762	3.05892	1.92123	Yes	Yes	Yes	No	Yes
FOSL1	NM_001300844	4.58612	1.95735	2.75528	2.0735	4.42724	3.77952	Yes	Yes	Yes	No	Yes
FAM84B	NM_174911	6.58474	3.14676	4.1427	2.96926	6.43892	6.15535	Yes	Yes	Yes	No	Yes
CXCL1	NM_001511	2.34154	0.292958	0.569258	-0.0154836	2.20116	1.46895	Yes	Yes	Yes	No	Yes
SMAD3	NM_001145102	4.97722	3.51208	3.85354	3.4318	4.83125	3.70126	Yes	Yes	Yes	No	Yes
IGFBP3	NM_001013398	4.94047	3.01118	2.72181	3.41255	4.79238	2.82697	Yes	Yes	Yes	Yes	Yes
ST6GAL1	NM_173217	3.81026	2.37527	2.45423	2.64669	3.6669	3.22176	Yes	Yes	Yes	Yes	Yes
TLR4	NM_138554	3.0977	0.873049	1.57943	1.1416	2.96865	3.0039	Yes	Yes	Yes	No	Yes
FZD8	NM_031866	2.56131	0.97025	0.968113	1.15715	2.40388	2.04765	Yes	Yes	Yes	Yes	Yes
TOP1	NM_003286	4.81455	3.23842	3.17155	3.64343	4.67901	3.78284	Yes	Yes	Yes	No	Yes
HIVEP3	NM_024503	4.79225	2.11484	2.9862	2.15206	4.64526	3.73959	Yes	Yes	Yes	No	Yes
LRRC8C	NM_032270	1.58655	0.20578	0.25388	0.411556	1.46462	1.55034	Yes	Yes	Yes	Yes	Yes
EGR1	NM_001964	3.47281	-1.93466	-2.17986	-2.40167	3.30097	0.0917932	Yes	Yes	Yes	No	Yes
DACT1	NM_001079520	0.996982	-1.78506	-1.65147	-2.25854	0.85822	0.521463	Yes	Yes	Yes	No	Yes
IFNGR2	NM_005534	3.23493	1.85453	2.03048	1.77244	3.0918	2.15789	Yes	Yes	Yes	No	Yes
CHSY1	NM_014918	4.87704	3.07365	3.47119	3.16629	4.74111	4.23876	Yes	Yes	Yes	No	Yes
RND3	NM_001254738	4.92646	3.62156	3.8447	3.71746	4.78957	3.97833	Yes	Yes	Yes	No	Yes
OSBPL5	NM_001144063	1.81506	0.691043	0.717395	0.846008	1.64333	0.643995	Yes	Yes	Yes	No	Yes
PLAUR	NM_002659	2.77589	0.915697	1.13383	1.38785	2.62353	2.84129	Yes	Yes	Yes	Yes	Yes
TBX3	NM_005996	3.87644	1.98764	2.06012	2.11006	3.73354	2.7522	Yes	Yes	Yes	No	Yes
SLC7A11	NM_014331	4.79117	1.81897	2.46812	2.2697	4.66598	4.23548	Yes	Yes	Yes	No	Yes
CITED4	NM_133467	3.09898	0.564564	0.423653	0.719078	2.91484	1.87599	Yes	Yes	Yes	No	Yes
IQCJ-SCHIP1	NM_001197113	4.98974	3.38578	3.35555	3.39642	4.84434	3.8972	Yes	Yes	Yes	No	Yes
RAMP1	NM_001308353	3.3078	1.87819	1.87064	2.08526	3.12628	1.74504	Yes	Yes	Yes	No	Yes
SLC4A7	NM_001258379	6.08142	4.48399	4.97614	4.83359	5.95405	5.69822	Yes	Yes	Yes	Yes	Yes
SOX8	NM_014587	0.983561	-0.413488	-0.603488	-0.222924	0.812786	-1.32291	Yes	Yes	Yes	No	Yes
ITGA3	NM_002204	5.65753	4.20061	3.91359	4.50616	5.49941	5.19634	Yes	Yes	Yes	No	Yes
MYO1E	NM_004998	6.162	4.19636	4.38915	4.47728	6.0203	4.96142	Yes	Yes	Yes	No	Yes
ERRFI1	NM_018948	5.85116	3.35242	3.87098	3.5688	5.71769	5.08898	Yes	Yes	Yes	No	Yes
IRF2BPL	NM_024496	3.25753	1.31671	1.47801	1.44465	3.09842	2.22672	Yes	Yes	Yes	No	Yes
ANKH	NM_054027	5.84921	4.11281	4.22145	4.14697	5.71191	4.76705	Yes	Yes	Yes	No	Yes
SLC1A1	NM_004170	3.88129	2.33672	2.44577	2.58359	3.7481	2.20342	Yes	Yes	Yes	No	Yes
TESC	NM_017899	3.70148	1.0125	1.875	1.23698	3.53708	2.89095	Yes	Yes	Yes	No	Yes
SYNJ2	NM_001178088	2.53337	1.24094	1.29332	1.18613	2.39068	1.37408	Yes	Yes	Yes	No	Yes
HPCAL1	NM_134421	4.25558	2.06052	2.06168	2.22748	4.0932	3.50208	Yes	Yes	Yes	No	Yes
SNRPB2	NM_198220	5.23939	3.80977	3.6281	4.2287	5.11288	4.38491	Yes	Yes	Yes	No	Yes
KLF10	NM_005655	1.90937	0.758047	0.910886	0.800852	1.77825	1.20515	Yes	Yes	Yes	No	Yes
NCOR2	NM_001206654	4.36496	3.31127	3.23823	3.28222	4.19518	3.18006	Yes	Yes	Yes	No	Yes
EPHB3	NM_004443	1.75266	-0.477988	0.271569	0.128999	1.59341	0.767155	Yes	Yes	Yes	No	Yes
PFKFB3	NM_001282630	4.24734	1.91783	2.23389	2.18007	4.0909	2.9996	Yes	Yes	Yes	No	Yes
FST	NM_006350	6.7674	5.08986	5.11839	5.30013	6.62538	5.53942	Yes	Yes	Yes	Yes	Yes
EPHA2	NM_004431	3.4109	1.24101	1.8504	1.42961	3.24643	3.06721	Yes	Yes	Yes	Yes	Yes
PDZD2	NM_178140	2.42939	0.798722	1.22662	1.13476	2.28026	0.966726	Yes	Yes	Yes	No	Yes
KCNN4	NM_002250	4.82038	2.48431	2.76349	2.68663	4.65738	3.86937	Yes	Yes	Yes	No	Yes
LHX1	NM_005568	2.33026	1.05222	1.16396	1.22205	2.18007	0.944356	Yes	Yes	Yes	No	Yes
PXN	NM_002859	5.02757	3.51618	3.39285	3.45009	4.8643	4.01804	Yes	Yes	Yes	No	Yes
GSK3B	NM_001146156	6.68319	4.23393	4.48612	4.34575	6.54151	5.44766	Yes	Yes	Yes	No	Yes
MICAL3	NM_015241	5.67036	4.00987	4.61082	4.24405	5.51713	5.01935	Yes	Yes	Yes	No	Yes
EGR3	NM_004430	2.59102	0.488268	0.600964	0.424213	2.4477	0.976708	Yes	Yes	Yes	No	Yes
ATG101	NM_001098673	3.68145	2.01539	1.86703	2.0611	3.52513	3.36275	Yes	Yes	Yes	No	Yes
GRB10	NM_001001555	2.71885	1.30524	1.35619	1.10607	2.57702	1.62823	Yes	Yes	Yes	No	Yes
BAG3	NM_004281	3.91166	2.1127	2.70613	2.33862	3.75246	3.13517	Yes	Yes	Yes	No	Yes
ADAMTS16	NM_139056	2.24972	-1.04245	-0.324052	-1.1877	2.1011	1.27163	Yes	Yes	Yes	Yes	Yes
LDLR	NM_001195798	5.44092	3.9313	4.06772	3.59158	5.28804	5.18842	Yes	Yes	Yes	No	Yes
SVIL	NM_021738	4.2693	2.84845	3.01089	3.00611	4.12046	3.27727	Yes	Yes	Yes	No	Yes
GLDC	NM_000170	1.98922	0.730149	0.902066	0.807116	1.84902	1.31046	Yes	Yes	Yes	No	Yes
ZSWIM4	NM_023072	2.96823	1.26053	1.7478	1.31315	2.79379	1.83972	Yes	Yes	Yes	No	Yes
MAFF	NM_012323	1.49401	-0.214043	0.395984	-0.0623287	1.33663	0.941662	Yes	Yes	Yes	No	Yes
SNTB2	NM_006750	6.26113	4.13221	4.61179	4.22487	6.12767	4.87044	Yes	Yes	Yes	No	Yes
NUP50	NM_153645	5.08678	3.70236	3.98901	3.97041	4.952	4.46615	Yes	Yes	Yes	No	Yes
STRA6	NM_001142618	5.03602	3.26603	3.21634	3.3254	4.87445	4.23678	Yes	Yes	Yes	No	Yes
CDC42EP3	NM_006449	4.0444	1.42658	2.04447	1.19712	3.91203	1.93713	Yes	Yes	Yes	No	Yes
TRIB2	NM_021643	5.00664	2.83457	3.16638	2.82874	4.8579	4.40033	Yes	Yes	Yes	No	Yes
CDCP1	NM_178181	2.05185	-0.211276	0.144764	0.231531	1.89984	1.203	Yes	Yes	Yes	No	Yes
FZD1	NM_003505	2.03908	0.81903	0.963814	0.757732	1.89198	1.55995	Yes	Yes	Yes	Yes	Yes
SOX11	NM_003108	4.55556	1.33687	1.83521	1.52485	4.41588	2.4815	Yes	Yes	Yes	No	Yes
FAM65B	NM_015864	1.15079	0.0407844	0.143837	0.0378629	1.01864	-0.204546	Yes	Yes	Yes	No	Yes
FAM20C	NM_020223	4.17076	2.11885	2.39198	2.23941	4.00978	3.20251	Yes	Yes	Yes	No	Yes
A4GALT	NM_017436	0.931562	-0.365208	-0.478266	-0.246755	0.896295	0.150937	Yes	Yes	Yes	No	Yes
JAG1	NM_000214	2.30024	0.750555	1.26072	0.965648	2.15818	1.71078	Yes	Yes	Yes	No	Yes
HR	NM_005144	2.29102	0.427789	0.101828	0.51343	2.1173	1.09967	Yes	Yes	Yes	No	Yes
TSPAN13	NM_014399	5.70921	3.45159	4.15031	3.42467	5.58211	4.3142	Yes	Yes	Yes	No	Yes
TFAP2C	NM_003222	3.91184	2.01783	2.32634	2.26968	3.77081	3.8402	Yes	Yes	Yes	Yes	Yes
AMOTL1	NM_130847	5.55856	4.28146	3.98902	4.17164	5.40774	4.61457	Yes	Yes	Yes	No	Yes
TINAGL1	NM_001204415	4.07435	2.85049	2.63471	2.91108	3.91286	3.7723	Yes	Yes	Yes	Yes	Yes
TMEM158	NM_015444	2.00732	0.0262788	-0.0858335	-0.277611	1.82458	-0.575243	Yes	Yes	Yes	No	Yes
SLITRK6	NM_032229	4.3753	2.74263	2.16347	2.41941	4.24829	2.84238	Yes	Yes	Yes	No	Yes
LPL	NM_000237	2.06255	0.842971	1.07737	1.08568	1.93197	0.300182	Yes	Yes	Yes	No	Yes
ITGA9	NM_002207	3.23881	1.26529	2.01263	1.71695	3.0908	2.0497	Yes	Yes	Yes	No	Yes
NTRK3	NM_001243101	1.21004	-0.131914	-0.0656435	-0.424808	1.06709	-0.739218	Yes	Yes	Yes	No	Yes
KIAA0040	NM_001162893	1.92702	-1.40478	-0.693705	-1.47983	1.7883	0.91183	Yes	Yes	Yes	Yes	Yes
UBN1	NM_001288656	3.61729	2.47155	2.61466	2.49805	3.46591	3.08009	Yes	Yes	Yes	No	Yes
MEX3C	NM_016626	2.91968	1.63671	1.78564	1.82587	2.78232	2.20459	Yes	Yes	Yes	No	Yes
CXCL8	NM_000584	3.15958	-0.51006	-0.542013	-0.951421	3.03877	3.25333	Yes	Yes	Yes	Yes	Yes
INHBA	NM_002192	6.82313	5.81791	5.68587	5.48422	6.67606	5.18013	Yes	Yes	Yes	No	Yes
IQCJ	NM_001197100	4.98974	3.38578	3.35555	3.39642	4.84434	3.8972	Yes	Yes	Yes	No	Yes
PCDH9	NM_203487	2.36097	0.69447	0.960067	0.84083	2.23011	1.17315	Yes	Yes	Yes	No	Yes
CCDC149	NM_173463	3.02514	2.03251	2.00864	1.90744	2.87841	1.93621	Yes	Yes	Yes	No	Yes
CORO2B	NM_001190456	1.13396	-0.759984	-0.503439	-0.53539	0.980778	0.139024	Yes	Yes	Yes	No	Yes
CCND1	NM_053056	5.08596	1.9665	2.17269	2.23313	4.92874	4.53264	Yes	Yes	Yes	No	Yes
ADAMTS1	NM_006988	3.17393	0.707454	0.582758	0.869098	3.03646	2.60307	Yes	Yes	Yes	No	Yes
FJX1	NM_014344	1.37441	0.0955356	0.220144	0.216759	1.21342	0.438697	Yes	Yes	Yes	Yes	Yes
STK10	NM_005990	4.05309	2.4388	2.42393	2.59097	3.89679	3.61844	Yes	Yes	Yes	No	Yes
UBALD2	NM_182565	4.19018	1.99915	3.18772	2.39767	4.01407	3.02145	Yes	Yes	Yes	No	Yes
FAM129B	NM_022833	4.25221	2.79861	2.65595	3.19125	4.09005	3.53752	Yes	Yes	Yes	Yes	Yes
TLE4	NM_001282748	4.13058	2.8673	2.92946	3.03266	3.98891	3.5241	Yes	Yes	Yes	No	Yes
ST8SIA5	NM_013305	1.48121	0.154	0.277342	0.103694	1.33025	0.544594	Yes	Yes	Yes	No	Yes
GNE	NM_005476	4.92769	3.03459	3.52396	3.25056	4.7908	4.48822	Yes	Yes	Yes	No	Yes
CNTNAP3	NM_033655	4.16668	3.13337	3.12697	3.0609	4.02415	2.60686	Yes	Yes	Yes	No	Yes
PHLDA1	NM_007350	7.117	5.82521	6.1049	6.06102	6.98542	6.71477	Yes	Yes	Yes	No	No
C10orf90	NM_001004298	4.5358	2.38906	3.15604	2.34692	4.39038	4.47855	Yes	Yes	Yes	No	No
AFAP1	NM_198595	4.11416	2.37374	2.33546	2.41727	3.96661	4.00695	Yes	Yes	Yes	No	No
SCLY	NM_016510	4.54663	2.92763	3.37897	2.86239	4.40087	3.79458	Yes	Yes	Yes	No	No
TRIM62	NM_018207	3.08322	1.92513	1.29743	1.37577	2.92541	2.1999	Yes	Yes	Yes	No	No
NEDD4L	NM_001144967	3.86113	2.46294	2.6619	2.54201	3.72619	3.53753	Yes	Yes	Yes	No	No
STC1	NM_003155	2.08195	-0.52418	0.0349228	-0.455279	1.94851	2.89969	Yes	Yes	Yes	Yes	No
APOL4	NM_145660	4.11317	2.58488	2.96877	2.51274	3.97059	3.31695	Yes	Yes	Yes	No	No
PDE9A	NM_002606	1.19414	0.168539	0.182044	0.160068	1.04812	0.505495	Yes	Yes	Yes	No	No
FOS	NM_005252	3.0051	1.77162	1.64195	1.92307	2.86127	2.33573	Yes	Yes	Yes	No	No
SERTAD4	NM_019605	4.11617	2.74242	2.91269	2.87385	3.98441	4.22823	Yes	Yes	Yes	No	No
ABHD17C	NM_021214	6.15648	1.61848	3.39678	2.28988	6.01779	5.87235	Yes	Yes	Yes	No	No
ITPRIP	NM_033397	3.43201	1.90586	2.21945	2.01457	3.28431	3.69482	Yes	Yes	Yes	No	No
ANKRD30B	NM_001145029	0.943681	-0.623632	-0.832526	-0.832678	0.821482	0.352871	Yes	Yes	Yes	No	No
ERCC1	NM_001166049	5.43697	3.86274	3.76699	3.97449	5.27205	5.21643	Yes	Yes	Yes	No	No
ADAM19	NM_033274	0.990105	-0.432361	-0.527899	-0.560809	0.846658	2.51052	Yes	Yes	Yes	Yes	No
HMGA2	NM_003483	5.93244	2.50145	3.45639	2.63795	5.77803	5.5299	Yes	Yes	Yes	No	No
EML6	NM_001039753	3.06293	1.587	1.75056	1.84304	2.92385	3.10651	Yes	Yes	Yes	No	No
ANO4	NM_178826	4.441	1.84791	3.25195	2.42116	4.62221	5.01021	Yes	Yes	Yes	No	No
NIPAL1	NM_207330	1.33693	-0.348666	0.321951	-0.27648	1.21722	0.880325	Yes	Yes	Yes	No	No
SPRY4	NM_001293290	6.96244	-0.523936	3.1425	-0.351836	6.81459	5.61722	Yes	Yes	Yes	No	No
SEMA7A	NM_001146029	2.44921	1.43947	1.4279	1.37754	2.28125	1.99669	Yes	Yes	Yes	No	No
EPHA4	NM_004438	2.0587	-0.370975	-0.132173	-0.498782	1.92453	2.59825	Yes	Yes	Yes	No	No
S100B	NM_006272	3.91175	2.32338	2.64477	2.44995	3.76374	3.32757	Yes	Yes	Yes	No	No
RAB17	NM_022449	4.91785	2.20547	2.95543	2.08689	4.75625	3.77086	Yes	Yes	Yes	No	No
NAT16	NM_198571	2.86645	0.726177	1.07411	0.47717	2.69209	2.18499	Yes	Yes	Yes	No	No
SDC3	NM_014654	2.94738	1.33581	1.26315	1.72076	2.79034	3.4104	Yes	Yes	Yes	Yes	No
GPR55	NM_005683	1.02089	-2.29903	-1.03266	-2.29453	0.874411	0.679955	Yes	Yes	Yes	No	No
DGKD	NM_152879	4.07895	2.9696	2.97442	2.9079	3.9214	3.60561	Yes	Yes	Yes	No	No
ISG20	NM_001303235	4.6571	3.18341	3.27151	3.24676	4.50632	4.89207	Yes	Yes	Yes	Yes	No
THBS2	NM_003247	0.169861	-1.2757	-1.13588	-1.32353	0.0398375	-0.00457627	Yes	Yes	Yes	No	No
GPR153	NM_207370	6.06008	3.00027	3.99014	3.23794	5.89308	5.91243	Yes	Yes	Yes	No	No
ZNF469	NM_001127464	1.96588	0.895016	0.966142	0.694755	1.78875	1.29807	Yes	Yes	Yes	No	No
ETV5	NM_004454	5.12692	1.32041	3.55385	2.02644	4.98908	4.58238	Yes	Yes	Yes	No	No
IL10	NM_000572	2.08047	0.0528193	0.752158	-0.551998	1.94817	2.16524	Yes	Yes	Yes	No	No
FOSB	NM_006732	1.23982	-1.08095	-1.57958	-1.60883	1.08177	0.956295	Yes	Yes	Yes	No	No
CLDN20	NM_001001346	4.98081	3.1574	3.64842	3.15426	4.85542	5.13332	Yes	Yes	Yes	No	No
MAP2K3	NM_001316332	3.47883	1.73281	2.36627	1.87292	3.31723	3.23442	Yes	Yes	Yes	No	No
DUSP10	NM_007207	4.35212	3.25362	3.05336	3.16814	4.21497	4.5113	Yes	Yes	Yes	Yes	No
NDE1	NM_001143979	4.53597	2.97812	3.19001	2.82799	4.38838	3.61632	Yes	Yes	Yes	No	No
ID4	NM_001546	0.626065	-0.979112	-1.18785	-0.976841	0.509422	0.972707	Yes	Yes	Yes	No	No
CARD19	NM_032310	3.05199	1.53113	1.6948	1.61254	2.88451	2.49068	Yes	Yes	Yes	No	No
SHB	NM_003028	3.22054	1.6268	2.21278	1.73051	3.06465	3.04672	Yes	Yes	Yes	No	No
NOX4	NM_001300995	5.47529	4.37557	4.36692	4.21332	5.31964	4.76123	Yes	Yes	Yes	No	No
TREH	NM_001301065	2.37604	0.886308	-0.0286739	0.820763	2.21138	2.25529	Yes	Yes	Yes	No	No
STX1A	NM_004603	3.72886	0.990926	1.43612	0.964665	3.55639	3.61565	Yes	Yes	Yes	No	No
ARID5A	NM_212481	1.21016	-0.290335	-0.0311926	-0.212868	1.0611	1.09124	Yes	Yes	Yes	No	No
ACSL3	NM_004457	6.5667	4.84959	4.94488	5.31977	6.43685	6.35891	Yes	Yes	Yes	No	No
HSPA6	NM_002155	0.202136	-1.05636	-1.13768	-1.19001	0.0552456	-0.817486	Yes	Yes	Yes	No	No
REEP3	NM_001001330	3.13107	1.83244	1.91309	1.8609	3.01178	2.60285	Yes	Yes	Yes	No	No
SLCO4A1	NM_016354	4.89099	2.47833	3.3285	2.84346	4.76751	4.08578	Yes	Yes	Yes	No	No
TRNP1	NM_001013642	3.94754	1.44394	1.88179	1.43286	3.79637	3.35397	Yes	Yes	Yes	No	No
BLID	NM_001001786	7.83556	5.68602	6.0022	5.52096	7.70597	6.56302	Yes	Yes	Yes	No	No
TMEM2	NM_013390	6.65454	3.80015	4.57448	3.96839	6.51884	6.40395	Yes	Yes	Yes	No	No
NPAS2	NM_002518	7.16415	5.28038	6.02626	5.45256	7.01331	6.84629	Yes	Yes	Yes	No	No
JMJD1C	NM_032776	5.52323	3.79491	3.95496	3.93245	5.39447	5.06605	Yes	Yes	Yes	No	No
TFB1M	NM_016020	6.05217	4.57733	4.83772	4.47436	5.92258	6.37593	Yes	Yes	Yes	No	No
HTR7	NM_019860	3.44508	1.41856	1.91844	1.5536	3.30317	3.19051	Yes	Yes	Yes	No	No
HYPM	NM_012274	6.54118	2.82051	4.23557	3.0997	6.40484	5.67637	Yes	Yes	Yes	No	No
IER3	NM_003897	5.9648	3.62608	4.01935	3.43071	5.79936	5.25785	Yes	Yes	Yes	No	No
UBE2F	NM_001278305	4.54663	2.92763	3.37897	2.86239	4.40087	3.79458	Yes	Yes	Yes	No	No
ZCCHC24	NM_153367	4.42408	2.66337	3.23426	2.57665	4.27342	3.95207	Yes	Yes	Yes	No	No
FRMD8	NM_031904	4.45932	2.90728	3.10072	2.95839	4.29163	4.47169	Yes	Yes	Yes	No	No
BHLHE40	NM_003670	2.66267	1.07451	1.09751	1.00194	2.51516	2.03156	Yes	Yes	Yes	No	No
S100A16	NM_001317008	4.38223	2.33429	2.57721	2.76929	4.22981	4.28268	Yes	Yes	Yes	No	No
FAM46B	NM_052943	1.89701	-1.39958	-0.40613	-1.01437	1.72516	1.41583	Yes	Yes	Yes	No	No
PHLDA2	NM_003311	2.67322	0.0892107	-0.375598	-0.268075	2.49201	2.10969	Yes	Yes	Yes	No	No
DMRTA1	NM_022160	7.41059	5.71134	6.27297	5.80196	7.26975	7.2049	Yes	Yes	Yes	No	No
SSH1	NM_018984	5.49539	2.19491	2.78439	2.20826	5.34414	5.47205	Yes	Yes	Yes	No	No
ELK3	NM_005230	3.31123	1.40593	1.98449	1.50848	3.17847	2.7836	Yes	Yes	Yes	No	No
SH2B3	NM_001291424	4.65245	2.61443	2.8346	2.62371	4.5043	4.31934	Yes	Yes	Yes	No	No
PITPNC1	NM_012417	4.42343	2.56835	3.21122	2.46876	4.25384	3.45427	Yes	Yes	Yes	No	No
ADARB2	NM_018702	3.60052	1.64521	2.2933	1.73035	3.46481	2.64878	Yes	Yes	Yes	No	No
GPR3	NM_005281	1.61697	-0.70971	0.0542789	-1.26808	1.46856	1.32351	Yes	Yes	Yes	No	No
LIF	NM_001257135	3.5522	1.40506	1.74623	1.48065	3.77839	4.25825	Yes	Yes	Yes	Yes	No
TRAF1	NM_005658	5.73059	1.61966	2.52284	1.60029	5.5742	5.59547	Yes	Yes	Yes	No	No
PPL	NM_002705	1.20147	0.180301	0.19304	-0.0299828	1.04148	0.496912	Yes	Yes	Yes	No	No
B4GALT6	NM_004775	4.22561	2.18296	2.74506	2.57912	4.10396	4.04332	Yes	Yes	Yes	No	No
ADAMTS9	NM_182920	1.58261	-0.0612249	0.415748	0.134065	1.44474	2.16059	Yes	Yes	Yes	Yes	No
SH3TC2	NM_024577	4.60799	1.31325	2.27892	1.46565	4.46	5.08166	Yes	Yes	Yes	No	No
SNED1	NM_001080437	4.30622	2.59732	3.05403	2.6247	4.14091	3.44389	Yes	Yes	Yes	No	No
FLOT1	NM_005803	5.9648	3.62608	4.01935	3.43071	5.79936	5.25785	Yes	Yes	Yes	No	No
MFGE8	NM_005928	5.27887	4.20047	4.23404	4.10815	5.11696	4.66014	Yes	Yes	Yes	No	No
MYH11	NM_001040113	3.446	1.51772	2.19949	1.50819	3.30131	2.07981	Yes	Yes	Yes	No	No
GRK5	NM_005308	3.34501	1.12935	1.59709	1.34512	3.18871	2.29934	Yes	Yes	Yes	No	No
FRMD4A	NM_018027	3.5874	2.21664	2.16672	2.08381	3.43917	3.95593	Yes	Yes	Yes	No	No
JARID2	NM_001267040	3.84487	2.33485	2.62441	2.2528	3.69681	3.59581	Yes	Yes	Yes	No	No
DUSP4	NM_057158	5.15054	3.73456	3.92444	3.74292	5.00174	5.62355	Yes	Yes	Yes	No	No
TGFA	NM_001099691	5.3335	1.61983	2.82643	1.87891	5.19437	5.63919	Yes	Yes	Yes	No	No
PER1	NM_002616	5.2156	1.10748	0.821955	1.1571	5.08106	0.898944	Yes	Yes	Yes	No	No
ITGB3	NM_000212	6.68356	5.38465	5.10672	5.4011	6.54004	6.38343	Yes	Yes	Yes	No	No
MYEOV	NM_001293291	1.43215	-2.7521	-2.01027	-2.64841	1.85573	2.42776	Yes	Yes	Yes	No	No
PLXNA2	NM_025179	0.708602	-0.457437	-0.657691	-0.586995	0.546729	1.30411	Yes	Yes	Yes	Yes	No
SLC25A45	NM_182556	3.60414	1.84681	2.06481	1.67412	3.4439	3.77994	Yes	Yes	Yes	No	No
FAM214B	NM_025182	2.28675	1.31417	1.13679	1.07508	2.122	2.57302	Yes	Yes	Yes	No	No
SLC20A1	NM_005415	8.17785	4.47879	5.16719	4.55604	8.04275	7.96416	Yes	Yes	Yes	No	No
C16orf52	NM_001164579	6.95167	4.1935	5.41232	4.45151	6.82718	6.42145	Yes	Yes	Yes	No	No
PHLDB1	NM_001144759	6.09727	3.49313	3.33905	3.52072	5.95993	5.40339	Yes	Yes	Yes	No	No
USP53	NM_019050	6.45688	4.7558	5.15728	4.96628	6.33337	6.62157	Yes	Yes	Yes	No	No
VASP	NM_003370	3.25896	1.89707	1.76135	2.10359	3.09443	3.26092	Yes	Yes	Yes	No	No
SPRY2	NM_005842	6.2661	2.24471	4.23753	2.93365	6.124	6.20577	Yes	Yes	Yes	No	No
SCN3B	NM_018400	1.08283	-0.241895	-0.349008	-0.0526959	0.947883	0.940633	Yes	Yes	Yes	No	No
DYNLT3	NM_006520	5.14854	3.35948	4.03212	3.41638	5.02416	4.4342	Yes	Yes	Yes	No	No
MTAP	NM_002451	6.92342	5.32311	5.90556	5.64909	6.79514	6.41448	Yes	Yes	Yes	No	No
HS3ST3B1	NM_006041	0.449588	-0.884676	-0.554159	-0.895572	0.30772	-0.451096	Yes	Yes	Yes	No	No
FCGR2A	NM_001136219	2.61457	1.00377	1.27901	0.871615	2.47484	1.54459	Yes	Yes	Yes	No	No
SNX9	NM_016224	3.50599	2.17394	2.30975	2.25793	3.36667	3.57065	Yes	Yes	Yes	No	No
LRIG3	NM_153377	4.7643	3.44095	3.7279	3.72151	4.63197	4.88676	Yes	Yes	Yes	No	No
DCBLD2	NM_080927	5.87654	4.54786	4.55427	4.67415	5.74293	6.12948	Yes	Yes	Yes	Yes	No
SSUH2	NM_001256749	4.00847	2.24532	2.38836	2.37724	3.85084	3.73261	Yes	Yes	Yes	No	No
TRIB1	NM_001282985	2.95782	0.768781	1.1515	1.00532	2.8178	2.70067	Yes	Yes	Yes	No	No
SPRY1	NM_199327	3.39063	0.470636	1.57787	0.404761	3.25224	4.08709	Yes	Yes	Yes	No	No
SSFA2	NM_006751	7.79349	5.72086	6.48896	6.15159	7.66144	6.75348	Yes	Yes	Yes	No	No
SHROOM2	NM_001649	1.14761	-0.509888	-0.191498	-0.319242	0.988652	0.836134	Yes	Yes	Yes	No	No
MFSD2A	NM_032793	0.46949	-0.911734	-0.472215	-0.837989	0.324857	0.854474	Yes	Yes	Yes	No	No
CPN1	NM_001308	2.26693	-0.609244	0.0620678	-0.515482	2.11627	1.31587	Yes	Yes	Yes	No	No
GTPBP2	NM_001286216	4.80117	2.94957	3.64731	3.35348	4.64611	4.61082	Yes	Yes	Yes	No	No
AQP7	NM_001170	1.8228	-0.15441	0.818294	-0.390835	1.66711	0.87416	Yes	Yes	Yes	No	No
GPR132	NM_001278696	2.18626	-0.452892	0.174394	-0.168685	2.02231	1.97121	Yes	Yes	Yes	No	No
ARHGAP12	NM_001270699	6.2763	4.31871	5.15996	4.58974	6.14656	5.87782	Yes	Yes	Yes	No	No
BCAN	NM_198427	4.29041	2.99104	3.02818	2.94163	4.13471	4.55004	Yes	Yes	Yes	No	No
GNG12	NM_018841	5.251	3.74717	4.06665	3.98881	5.12034	4.78764	Yes	Yes	Yes	No	No
PXYLP1	NM_152282	5.35889	3.58787	3.89888	3.61024	5.22294	5.15116	Yes	Yes	Yes	No	No
EDNRB	NM_001201397	4.71245	2.68052	2.9454	2.95732	4.58473	4.60226	Yes	Yes	Yes	No	No
CEMIP	NM_018689	6.00163	3.92194	3.87626	4.52885	5.85499	7.05849	Yes	Yes	Yes	Yes	No
TGIF1	NM_001278686	5.0802	3.23167	3.78405	3.17935	4.94304	4.86422	Yes	Yes	Yes	No	No
DUSP2	NM_004418	0.825753	-0.837259	-1.15298	-1.44223	0.668773	0.295253	Yes	Yes	Yes	No	No
EXTL1	NM_004455	3.75623	2.25023	2.59477	2.00944	3.60647	3.89111	Yes	Yes	Yes	No	No
DUSP5	NM_004419	3.53299	0.460711	1.27392	0.318855	3.38965	4.29916	Yes	Yes	Yes	Yes	No
NRG1	NM_013960	2.71268	-0.054253	0.359128	0.637249	2.57073	4.00668	Yes	Yes	Yes	Yes	No
MYC	NM_002467	1.1687	-1.477	-0.651049	-1.1619	1.03249	1.40041	Yes	Yes	Yes	Yes	No
PFKFB4	NM_001317136	6.19253	3.0276	3.38858	2.74519	6.0282	7.45081	Yes	Yes	Yes	No	No
ASAP3	NM_001143778	4.45481	2.45923	2.82116	2.52283	4.29899	3.94612	Yes	Yes	Yes	No	No
GPRC5D	NM_018654	3.26837	1.4308	1.72616	0.722527	3.13652	1.21236	Yes	Yes	Yes	No	No
SYN3	NM_001135774	4.88403	2.11514	2.84825	2.05199	4.74935	4.03809	Yes	Yes	Yes	No	No
ETV4	NM_001261437	4.73137	2.07432	2.86242	2.09234	4.57253	4.23658	Yes	Yes	Yes	No	No
TNFRSF12A	NM_016639	4.48806	3.00539	3.24152	2.79807	4.31657	3.88407	Yes	Yes	Yes	No	No
ISLR	NM_005545	3.66644	1.85486	1.73264	1.88416	3.50008	3.41451	Yes	Yes	Yes	No	No
RNF145	NM_001199381	4.97884	3.49949	3.82206	3.78669	4.85038	4.87454	Yes	Yes	Yes	No	No
RTN4	NM_153828	5.86486	4.73552	4.66853	4.8495	5.7334	5.38649	Yes	Yes	Yes	No	No
UCN2	NM_033199	6.19253	3.0276	3.38858	2.74519	6.0282	7.45081	Yes	Yes	Yes	No	No
ATOX1	NM_004045	4.42316	2.84831	3.05247	2.79971	4.2855	5.28903	Yes	Yes	Yes	No	No
INPP5A	NM_005539	3.48809	2.1415	2.29035	2.0224	3.33747	3.03995	Yes	Yes	Yes	No	No
MYH15	NM_014981	1.6225	0.319271	0.140451	0.635021	1.48816	2.37646	Yes	Yes	Yes	Yes	No
IER2	NM_004907	5.46241	4.12093	4.23111	4.21516	5.28296	4.47117	Yes	Yes	Yes	No	No
RNF157	NM_052916	2.17254	0.606357	0.955261	0.716262	2.01905	1.75295	Yes	Yes	Yes	No	No
ACSS2	NM_001242393	5.62078	3.63599	3.78214	3.51068	5.47016	4.33971	Yes	Yes	Yes	No	No
SPOCD1	NM_001281988	0.711768	-0.353559	-0.22377	-0.359877	0.548101	1.56895	Yes	Yes	Yes	No	No
C15orf39	NM_015492	1.93318	0.592464	0.524776	0.424363	1.76835	1.77889	Yes	Yes	Yes	No	No
PTGES	NM_004878	1.46828	-0.107488	-0.352422	0.266253	1.31218	3.13725	Yes	Yes	Yes	Yes	No
B3GNT7	NM_145236	3.39731	1.91573	1.95822	2.05626	3.23087	2.76066	Yes	Yes	Yes	No	No
SH3TC1	NM_018986	1.52085	-0.655726	-0.256878	-0.740259	1.3527	1.65563	Yes	Yes	Yes	No	No
UPP1	NM_003364	2.7389	1.44661	1.53248	1.62626	2.59359	2.7637	Yes	Yes	Yes	No	No
BCAN	NM_021948	4.13926	2.48734	2.8719	2.59792	3.96618	3.94369	Yes	Yes	Yes	No	No
ADGRG1	NM_005682	2.30883	0.889598	0.689174	0.747112	2.14615	3.16831	Yes	Yes	Yes	Yes	No
GPRC5A	NM_003979	5.27358	3.43115	3.46341	3.46783	5.13026	4.54604	Yes	Yes	Yes	No	No
RIPK4	NM_020639	2.2282	-0.451999	0.113216	-0.110131	2.06766	2.07894	Yes	Yes	Yes	No	No
BCAR3	NM_001261408	3.47655	2.14526	2.19642	2.39837	3.33252	3.19731	Yes	Yes	Yes	No	No
ACSS3	NM_024560	3.00604	1.06479	1.59105	1.73071	2.8734	2.0932	Yes	Yes	Yes	No	No
INPP5F	NM_014937	7.42558	3.99516	5.12945	4.50872	7.29363	6.85549	Yes	Yes	Yes	No	No
MGLL	NM_007283	0.594902	-1.50141	-0.948608	-1.05351	0.449704	0.533743	Yes	Yes	Yes	No	No
LONRF3	NM_001031855	2.7842	0.854706	1.59065	1.13672	2.64539	2.58895	Yes	Yes	Yes	No	No
PHF19	NM_001009936	5.73665	4.06811	4.22262	4.17399	5.58216	4.78243	Yes	Yes	Yes	No	No
TCEA3	NM_003196	4.45481	2.45923	2.82116	2.52283	4.29899	3.94612	Yes	Yes	Yes	No	No
PDLIM4	NM_003687	2.57317	1.07946	1.03484	0.942188	2.40306	2.04338	Yes	Yes	Yes	No	No
TSPAN14	NM_030927	4.71401	3.5517	3.57181	3.55436	4.56334	4.53486	Yes	Yes	Yes	No	No
GRAMD1C	NM_017577	1.97296	-0.0621088	0.580416	0.448933	1.84881	1.46575	Yes	Yes	Yes	No	No
NR4A2	NM_006186	3.90606	1.51395	1.72572	1.49402	3.76239	2.85925	Yes	Yes	Yes	No	No
DUSP6	NM_022652	5.76122	-1.0504	2.0106	-0.0796793	5.6222	5.25125	Yes	Yes	Yes	No	No
PELO	NM_015946	6.70638	5.06158	4.9711	5.27723	6.57334	7.91345	Yes	Yes	Yes	No	No
SERPINB8	NM_001276490	2.71198	1.07403	1.1091	1.30408	2.57746	2.99164	Yes	Yes	Yes	No	No
RGS2	NM_002923	2.50829	1.44976	1.08869	1.47541	2.38162	2.77399	Yes	Yes	Yes	No	No
HES1	NM_005524	2.67787	-1.79562	-1.0234	-1.27786	2.53611	2.40407	Yes	Yes	Yes	No	No
ZFP69B	NM_023070	2.90441	0.955938	1.79374	1.38899	2.77275	2.28165	Yes	Yes	Yes	No	No
ITGA1	NM_181501	6.70638	5.06158	4.9711	5.27723	6.57334	7.91345	Yes	Yes	Yes	No	No
MCL1	NM_001197320	7.17885	5.03447	5.25992	5.14274	7.04293	6.75901	Yes	Yes	Yes	No	No
FBXO32	NM_001242463	4.35604	2.96709	3.17408	2.8283	4.21399	3.1302	Yes	Yes	Yes	No	No
CMTM7	NM_181472	4.80077	3.06388	3.37959	3.03724	4.64518	4.52344	Yes	Yes	Yes	No	No
GRAMD1B	NM_001286563	5.10309	3.48732	3.58967	3.33291	4.959	5.09037	Yes	Yes	Yes	No	No
SIRPB1	NM_001083910	2.74942	-1.49836	-0.441262	-1.07359	2.59602	2.86994	Yes	Yes	Yes	No	No
Control genes								Affected by the treatment
Gene Name	Refseq acession	Log2 FPKM Vehicle	Log2 FPKM ERK inh	Log2 FPKM MEK inh	Log2 FPKM BRAF inh	Log2 FPKM shCTRL	Log2 FPKM shINTS11	ERK inh	MEK inh	BRAF inh	siCTRL	siINTS11
OTUD3	NM_015207	3.14794	2.81378	3.10887	2.96373	3.01236	2.76887	No	No	No	No	No
PITHD1	NM_020362	3.92689	4.10801	4.14361	4.03863	3.79342	3.49503	No	No	No	No	No
PIGV	NM_001202554	2.92323	3.21728	3.2005	3.18933	2.78178	3.24911	No	No	No	No	No
C1orf122	NM_001142726	2.7446	2.1682	1.92921	2.78844	2.55845	3.0503	No	No	No	No	No
PPIH	NM_006347	4.54031	4.35602	4.17885	4.322	4.39985	3.88877	No	No	No	No	No
TOE1	NM_025077	3.47142	3.33518	3.05303	3.41944	3.32257	3.76216	No	No	No	No	No
RAVER2	NM_018211	3.19759	3.28715	3.34406	3.36776	3.07253	3.1705	No	No	No	No	No
HS2ST1	NM_001134492	2.65627	2.36341	2.49981	2.76415	2.53374	2.94477	No	No	No	No	No
MTX1	NM_002455	3.24869	3.3647	3.10934	3.32118	3.07736	3.08386	No	No	No	No	No
PRCC	NM_005973	4.84679	4.56063	4.67338	4.61691	4.6951	4.33848	No	No	No	No	No
C1orf112	NM_018186	4.07768	4.34945	4.11375	4.32628	3.94676	3.70675	No	No	No	No	No
ZBTB37	NM_001122770	3.5206	3.56617	3.56162	3.3465	3.38721	3.49763	No	No	No	No	No
GPR52	NM_005684	3.02899	3.17184	3.15762	3.21978	2.90953	3.2203	No	No	No	No	No
TROVE2	NM_001042369	4.39098	4.12253	4.12404	4.39632	4.26643	4.21381	No	No	No	No	No
MDM4	NM_001204171	5.58506	5.44721	5.53011	5.33638	5.45322	4.92603	No	No	No	No	No
PPP2R5A	NM_001199756	2.55637	2.4436	2.55627	2.48837	2.42483	2.40196	No	No	No	No	No
PSEN2	NM_000447	2.4678	2.39939	2.15566	2.25148	2.32314	2.94453	No	No	No	No	No
SSU72	NM_014188	4.0003	3.89725	3.83532	4.01914	3.8444	3.79521	No	No	No	No	No
C1orf174	NM_207356	2.60324	2.71383	2.85279	2.70641	2.46564	2.42439	No	No	No	No	No
SRSF4	NM_005626	4.45074	4.27428	4.14028	4.15064	4.31344	4.10602	No	No	No	No	No
SYNC	NM_001161708	3.54497	3.37747	3.34263	3.40792	3.40737	3.08058	No	No	No	No	No
GNL2	NM_013285	4.77866	4.29558	4.32104	4.51769	4.64576	4.66515	No	No	No	No	No
COA7	NM_023077	2.83769	2.52572	2.74846	2.8449	2.69757	2.91031	No	No	No	No	No
ITGB3BP	NM_001206739	4.64711	4.7784	4.81463	4.83648	4.52232	4.42033	No	No	No	No	No
ZRANB2	NM_005455	7.16133	6.99404	7.00005	6.94126	7.03737	7.23216	No	No	No	No	No
TMED5	NM_001167830	3.48249	3.30669	3.45512	3.51286	3.36139	3.46903	No	No	No	No	No
TRIM33	NM_015906	4.6377	4.27882	4.41555	4.31939	4.50863	4.49707	No	No	No	No	No
NBPF20	NM_001278267	2.92533	3.84495	3.67838	3.6819	2.80793	3.40261	No	No	No	No	No
NUDT17	NM_001012758	3.16855	3.20579	2.91262	3.20925	3.03063	3.3111	No	No	No	No	No
PI4KB	NM_001198773	3.42138	3.30129	3.27744	3.51125	3.26701	3.08756	No	No	No	No	No
DPM3	NM_018973	4.50742	4.98745	5.12427	4.72957	4.35064	4.89601	No	No	No	No	No
RIT1	NM_001256820	6.23381	6.41976	6.36551	6.34353	6.09551	6.32963	No	No	No	No	No
KIFAP3	NM_001204514	3.95694	3.70305	3.60475	3.93146	3.83009	3.93616	No	No	No	No	No
GPATCH2	NM_001297754	5.65205	5.31832	5.58784	5.58611	5.52273	5.93211	No	No	No	No	No
LBR	NM_002296	3.93107	3.96306	3.97499	4.0937	3.85759	3.71418	No	No	No	No	No
LYST	NM_000081	4.02801	3.44622	3.66731	3.59883	3.89972	4.6113	No	No	No	No	No
SEC24C	NM_004922	4.05239	4.0351	3.92158	4.03335	3.90776	3.89871	No	No	No	No	No
RPP30	NM_001104546	4.3812	4.24047	4.26752	4.39059	4.25412	4.00103	No	No	No	No	No
MARVELD1	NM_031484	3.29106	3.39959	3.29303	3.29374	3.13709	3.25935	No	No	No	No	No
PSTK	NM_153336	3.33998	3.19473	2.96267	3.36874	3.20601	2.67724	No	No	No	No	No
NUDT5	NM_014142	3.70453	3.64035	3.59353	3.77568	3.5708	3.72488	No	No	No	No	No
RUFY2	NM_001042417	3.27861	3.27561	3.34754	3.25161	3.15067	2.99581	No	No	No	No	No
BBIP1	NM_001195304	3.11749	2.94814	3.02545	2.94875	2.99714	2.70851	No	No	No	No	No
IPO7	NM_006391	3.44252	2.4845	2.8923	2.6966	3.30673	3.12518	No	No	No	No	No
POLR2G	NM_002696	3.48682	3.69138	3.54122	3.80556	3.34332	3.516	No	No	No	No	No
TAF6L	NM_006473	3.87003	4.18341	4.05944	4.18632	3.71531	4.0688	No	No	No	No	No
RPS6KB2	NM_003952	2.9563	2.90401	2.72267	2.93009	2.78525	2.65194	No	No	No	No	No
AIP	NM_001302959	2.72815	2.69841	2.38442	2.80451	2.56602	2.34239	No	No	No	No	No
NDUFS8	NM_002496	3.7423	3.58957	3.65968	4.02172	3.58005	3.8167	No	No	No	No	No
TMEM126B	NM_001193537	3.96823	3.82288	4.06154	3.85115	3.8431	3.947	No	No	No	No	No
TMEM126A	NM_001244735	4.17895	3.72508	4.04256	4.14509	4.04784	3.67905	No	No	No	No	No
EED	NM_001308007	5.21654	4.88073	5.12027	5.03437	5.08124	4.83942	No	No	No	No	No
TMEM135	NM_001168724	4.39103	5.01293	4.87032	4.99042	4.24879	4.22328	No	No	No	No	No
ANKRD49	NM_017704	2.80492	2.94721	3.06154	2.85894	2.68277	3.01663	No	No	No	No	No
CHEK1	NM_001114121	3.50529	3.61222	3.51894	3.5884	3.3751	2.88403	No	No	No	No	No
TIRAP	NM_001039661	2.42521	2.24782	2.23852	2.24481	2.27149	2.4177	No	No	No	No	No
DCPS	NM_014026	2.53636	1.90884	2.10515	1.8712	2.37523	2.67338	No	No	No	No	No
APIP	NM_015957	2.87877	3.11381	2.89217	3.09171	2.74786	2.75569	No	No	No	No	No
CELF1	NM_001025596	5.09038	5.134	5.11785	5.17299	4.95037	5.19556	No	No	No	No	No
CELF1	NM_001172639	3.50174	3.38059	3.35423	3.31918	3.36822	3.12769	No	No	No	No	No
SYVN1	NM_032431	3.22501	2.92738	2.77744	2.97697	3.0603	3.07768	No	No	No	No	No
KMT5B	NM_001300907	3.62833	3.53305	3.55577	3.66629	3.49706	3.45816	No	No	No	No	No
CASP4	NM_001225	2.84432	2.44629	2.25095	2.31374	2.71466	3.20825	No	No	No	No	No
SLC37A4	NM_001164277	2.97956	3.36241	3.38308	3.43608	2.82909	2.7145	No	No	No	No	No
RPUSD4	NM_001144827	3.24016	3.18501	3.07635	3.01167	3.09843	3.22432	No	No	No	No	No
KLRD1	NM_001114396	3.59983	3.46009	3.55498	3.3958	3.47137	3.35665	No	No	No	No	No
SPATS2	NM_001293285	2.9859	3.02843	2.95728	3.00377	2.84829	2.5199	No	No	No	No	No
COX14	NM_001257133	2.85374	2.60484	2.84994	2.79668	2.71059	2.63019	No	No	No	No	No
SP1	NM_001251825	4.22052	4.25771	4.08183	4.13268	4.08033	3.81045	No	No	No	No	No
BLOC1S1	NM_001199771	3.23661	3.01008	2.82454	3.09128	3.08025	2.81467	No	No	No	No	No
GDF11	NM_005811	2.97043	3.46839	3.36873	3.61892	2.82145	2.93646	No	No	No	No	No
CPSF6	NM_001300947	6.32932	6.14458	6.214	6.02745	6.19629	6.02701	No	No	No	No	No
TCP11L2	NM_001286262	3.10208	3.50066	3.56478	3.62441	2.96973	3.21609	No	No	No	No	No
PWP1	NM_001317962	4.10495	3.52583	3.64579	3.6011	3.96824	3.78096	No	No	No	No	No
SUDS3	NM_022491	4.37414	4.43693	4.50266	4.3884	4.23997	4.21282	No	No	No	No	No
MLEC	NM_001303627	4.23626	4.35965	4.11326	4.42101	4.09785	4.50454	No	No	No	No	No
ZNF268	NM_001165881	2.53436	2.39729	2.25675	2.57006	2.4084	2.32287	No	No	No	No	No
DCP1B	NM_152640	3.60136	3.54854	3.74522	3.57016	3.4696	3.09883	No	No	No	No	No
TAS2R13	NM_023920	3.14295	3.21718	3.41865	3.23789	3.02499	3.73865	No	No	No	No	No
TAS2R43	NM_176884	4.3994	3.98327	3.98025	4.09842	4.27588	3.99685	No	No	No	No	No
SMUG1	NM_001243787	4.2439	4.50824	4.23087	4.33458	4.09384	4.34704	No	No	No	No	No
SLC41A2	NM_032148	2.48372	2.46792	2.50491	2.46255	2.36022	2.81699	No	No	No	No	No
RBM19	NM_001146698	3.68389	3.33835	3.36011	3.31561	3.52821	3.86782	No	No	No	No	No
GCN1	NM_006836	5.42331	5.01611	4.89632	5.06484	5.26913	5.14078	No	No	No	No	No
DIABLO	NM_001278302	3.06563	3.02017	3.01334	3.02174	2.91591	2.99235	No	No	No	No	No
ZNF605	NM_001164715	2.61696	2.84691	2.67511	2.73543	2.48882	2.71055	No	No	No	No	No
CDK8	NM_001260	2.93766	2.93575	2.89091	2.90956	2.80345	2.80495	No	No	No	No	No
WDFY2	NM_052950	3.3119	2.72475	3.01256	2.82158	3.17177	2.89295	No	No	No	No	No
XPO4	NM_022459	3.27676	3.01266	3.07116	3.14902	3.15255	3.21917	No	No	No	No	No
STARD13	NM_001243466	4.90069	5.31237	5.16154	5.34461	4.75625	4.33332	No	No	No	No	No
KPNA3	NM_002267	2.60379	2.47534	2.47363	2.6156	2.47782	2.64561	No	No	No	No	No
C14orf166	NM_016039	3.56576	3.3321	3.28686	3.42563	3.44013	3.51388	No	No	No	No	No
COQ6	NM_182476	2.64711	2.61227	2.60007	2.74537	2.50452	2.75214	No	No	No	No	No
ZC3H14	NM_001160103	3.71185	3.71342	3.64902	3.67674	3.5846	3.54523	No	No	No	No	No
HNRNPC	NM_001077442	6.53713	6.49707	6.34924	6.72348	6.40759	6.47	No	No	No	No	No
VCPKMT	NM_001040662	4.31608	3.87581	3.93187	4.0824	4.18519	4.21211	No	No	No	No	No
PIGH	NM_004569	3.74325	3.52458	3.31333	3.24199	3.6049	3.51419	No	No	No	No	No
ZFP36L1	NM_001244698	2.60704	2.97139	2.74382	2.8814	2.45999	2.16905	No	No	No	No	No
AREL1	NM_001039479	3.20477	3.13248	2.90711	3.08638	3.0652	3.44733	No	No	No	No	No
MAPKBP1	NM_001080541	4.16069	4.15393	4.10115	4.2689	4.01944	4.04243	No	No	No	No	No
CCNDBP1	NM_012142	3.91079	3.75986	3.81239	4.0035	3.77457	3.89957	No	No	No	No	No
SPATA5L1	NM_024063	2.68812	2.14902	2.2255	2.29238	2.55234	2.2781	No	No	No	No	No
USP8	NM_001128610	3.71637	3.62301	3.56756	3.73469	3.58814	3.65351	No	No	No	No	No
POLR2M	NM_001018090	2.98106	2.85343	2.71855	2.87682	2.85644	2.83501	No	No	No	No	No
ZWILCH	NM_001287821	2.83897	2.90763	3.04525	3.03103	2.71512	2.80553	No	No	No	No	No
ARIH1	NM_005744	4.83025	4.7559	4.80506	4.81596	4.70068	4.73995	No	No	No	No	No
HMG20A	NM_001304504	3.22431	3.13628	3.07987	3.28058	3.08921	3.30684	No	No	No	No	No
MRPS11	NM_022839	3.34116	2.95213	3.12807	2.97125	3.2009	3.10552	No	No	No	No	No
MTMR10	NM_017762	4.48965	4.1915	4.32461	4.22971	4.3634	4.26392	No	No	No	No	No
SLC12A6	NM_001042494	3.82501	3.75843	3.55251	3.62249	3.68284	4.2073	No	No	No	No	No
ZSCAN29	NM_152455	3.25379	3.16346	3.2161	3.30324	3.11465	3.03639	No	No	No	No	No
DPP8	NM_017743	3.70272	3.75944	3.60504	3.81438	3.5765	3.72967	No	No	No	No	No
CLEC16A	NM_001243403	2.81864	3.04675	3.03053	3.11887	2.66878	2.52818	No	No	No	No	No
LONP2	NM_001300948	4.82975	4.82018	4.68589	4.79335	4.68991	4.89152	No	No	No	No	No
CENPN	NM_001100624	2.59381	2.47931	2.18521	2.6089	2.4489	2.21602	No	No	No	No	No
NPRL3	NM_001039476	2.85087	2.66666	2.705	2.74011	2.68342	2.2291	No	No	No	No	No
DEXI	NM_014015	2.97055	2.55067	2.59124	2.37835	2.81364	2.90591	No	No	No	No	No
LYRM1	NM_020424	3.13752	3.08279	2.96697	2.9635	3.00647	2.9762	No	No	No	No	No
ZNF768	NM_001305018	2.43797	2.72353	2.50215	2.6401	2.27336	1.95651	No	No	No	No	No
BRD7	NM_001173984	3.62818	3.69247	3.50845	3.52731	3.48914	3.28421	No	No	No	No	No
CMC2	NM_020188	3.38808	3.14366	3.25889	3.45049	3.25596	2.71231	No	No	No	No	No
KLHDC4	NM_001184854	3.49581	3.06493	3.18712	2.90893	3.32645	3.00134	No	No	No	No	No
TIMM22	NM_013337	2.72611	2.42981	2.49747	2.53183	2.58298	2.46946	No	No	No	No	No
SCIMP	NM_207103	3.71371	3.81539	3.88011	3.6644	3.57881	2.40794	No	No	No	No	No
RPAIN	NM_001033002	4.66951	4.54757	4.73485	4.58095	4.5264	4.20076	No	No	No	No	No
MIS12	NM_001258217	3.61618	3.8889	3.86474	3.89166	3.48449	3.70257	No	No	No	No	No
NDEL1	NM_001025579	4.01753	3.93682	3.87252	3.87756	3.87338	3.81577	No	No	No	No	No
TTC19	NM_001271420	4.29416	3.88035	3.98371	4.00499	4.15928	3.78421	No	No	No	No	No
RAI1	NM_030665	3.1951	2.30738	2.30368	2.3588	3.02107	2.38462	No	No	No	No	No
TMEM199	NM_152464	2.63265	2.87172	2.62811	2.85463	2.4937	3.25639	No	No	No	No	No
SOCS7	NM_014598	2.6517	2.78889	2.78457	2.8702	2.50388	2.69886	No	No	No	No	No
VPS25	NM_032353	4.24571	3.93508	4.04142	3.93894	4.09683	4.16002	No	No	No	No	No
G6PC3	NM_138387	3.5503	3.4275	3.13135	3.47254	3.39318	3.78799	No	No	No	No	No
AMZ2	NM_001033569	2.8564	3.01676	3.0033	3.23317	2.71659	2.88606	No	No	No	No	No
ICT1	NM_001303265	2.58122	2.24713	2.16142	2.43612	2.43693	2.29152	No	No	No	No	No
SAP30BP	NM_001301839	2.98364	2.64844	2.77302	2.84446	2.83212	2.55643	No	No	No	No	No
MFSD11	NM_001242532	4.11096	4.35993	4.31929	4.46951	3.97497	4.07177	No	No	No	No	No
SPAG7	NM_001171166	3.50665	3.57473	3.07425	3.51649	3.34331	3.20492	No	No	No	No	No
GABARAP	NM_001143775	4.17441	4.47425	4.06185	4.50049	4.02403	4.14457	No	No	No	No	No
COPS3	NM_001316354	3.50437	3.13117	3.16539	2.95937	3.38397	2.99213	No	No	No	No	No
IFT20	NM_001267774	4.13044	4.19088	4.24384	4.14344	3.9909	3.98728	No	No	No	No	No
ALDOC	NM_005165	3.74922	3.57899	3.48293	3.65958	3.60075	3.80741	No	No	No	No	No
EVI2B	NM_006495	3.76868	3.19868	3.67974	3.54399	3.64254	3.50548	No	No	No	No	No
CCDC43	NM_001099225	3.13896	3.01538	2.83173	2.89812	3.00905	3.11003	No	No	No	No	No
FAM20A	NM_001243746	4.15382	2.81838	3.05572	3.00402	4.0107	4.24262	No	No	No	No	No
VAPA	NM_003574	5.09161	4.75454	4.83875	4.87457	4.96102	4.67219	No	No	No	No	No
CEP192	NM_032142	4.31093	4.39435	4.30934	4.38441	4.17745	3.75872	No	No	No	No	No
SCN1B	NM_001037	3.3716	2.86282	2.98553	2.80839	3.19224	2.81968	No	No	No	No	No
ZNF567	NM_001300979	2.44269	2.05087	2.28776	2.3914	2.31595	2.55912	No	No	No	No	No
RPS11	NM_001015	8.52208	8.81476	9.35438	8.84777	8.3861	8.96363	No	No	No	No	No
MED25	NM_001305105	4.76621	4.619	4.64311	4.74418	4.59066	3.83733	No	No	No	No	No
ZNF544	NM_014480	4.4444	4.33523	4.51489	4.3388	4.30533	4.54851	No	No	No	No	No
PLEKHJ1	NM_001300836	2.83041	3.58817	2.78112	2.83696	2.67198	4.259	No	No	No	No	No
ZNF235	NM_004234	3.56905	3.59517	3.81862	3.64371	3.43296	3.49594	No	No	No	No	No
ZNF468	NM_001008801	3.84495	3.66242	3.82445	3.75134	3.70972	4.21062	No	No	No	No	No
ADGRF3	NM_153835	3.78454	3.37994	3.53624	3.40248	3.66107	3.94197	No	No	No	No	No
ALK	NM_004304	4.12871	5.68051	5.32379	5.66248	4.00069	4.2347	No	No	No	No	No
EML4	NM_001145076	3.98599	3.45948	3.57342	3.60323	3.8537	3.61682	No	No	No	No	No
ERLEC1	NM_001127397	3.73221	3.61918	3.41629	3.72268	3.60222	3.70223	No	No	No	No	No
TET3	NM_001287491	3.22308	2.7491	2.92505	2.84929	3.06857	2.95859	No	No	No	No	No
HTRA2	NM_013247	2.77364	2.51419	2.55256	2.62605	2.61895	2.4628	No	No	No	No	No
FARP2	NM_001282983	3.09252	2.48671	2.56763	2.54192	2.94654	2.90835	No	No	No	No	No
SLC5A6	NM_021095	3.48131	3.15275	2.98597	3.12017	3.33046	3.67592	No	No	No	No	No
CALM2	NM_001163561	6.16982	5.96737	5.98226	6.18812	6.04573	5.85066	No	No	No	No	No
GPR75	NM_001164165	5.61459	5.74514	5.77105	5.74057	5.48087	5.444	No	No	No	No	No
CHAC2	NM_001008708	2.82156	2.78251	2.86734	2.72333	2.69581	2.0209	No	No	No	No	No
FBXO41	NM_001080410	2.56121	2.32756	2.45786	2.35959	3.14475	3.05062	No	No	No	No	No
PRKRA	NM_001139517	3.38031	3.2295	3.42982	3.27844	3.25191	3.3868	No	No	No	No	No
CDS2	NM_003818	2.78262	2.90098	2.91498	2.88179	2.64279	2.7916	No	No	No	No	No
HM13	NM_030789	6.38617	5.91035	5.9138	5.96954	6.23795	6.36138	No	No	No	No	No
SRSF6	NM_006275	6.64585	6.65124	6.51381	6.93636	6.51214	6.74117	No	No	No	No	No
RNF114	NM_018683	4.81408	4.65703	4.81846	4.52019	4.67625	4.31882	No	No	No	No	No
BLCAP	NM_001167820	3.89821	3.68231	3.65059	3.68835	3.75072	3.87568	No	No	No	No	No
SERINC3	NM_006811	5.01324	5.13609	4.94641	5.17674	4.87948	5.11363	No	No	No	No	No
ZNF335	NM_022095	3.49679	3.4176	3.28528	3.36976	3.33359	3.17687	No	No	No	No	No
SLC35C2	NM_001281457	4.71458	4.44512	4.37283	4.45215	4.56131	4.52913	No	No	No	No	No
MRPL39	NM_017446	3.59003	3.44353	3.19753	3.24903	3.46429	3.44207	No	No	No	No	No
DGCR8	NM_001190326	3.31533	3.29961	3.11948	3.57388	3.15987	4.73498	No	No	No	No	No
SYN3	NM_001135774	5.38874	2.4645	3.30198	2.60956	5.2496	4.39953	No	No	No	No	No
UFD1L	NM_001035247	3.57259	3.70004	3.62685	3.621	3.43176	3.54555	No	No	No	No	No
NIPSNAP1	NM_001002877	4.25158	4.2038	4.04712	4.21158	4.10496	4.1652	No	No	No	No	No
ASCC2	NM_001242906	2.57169	2.36797	2.2577	2.42428	2.42365	2.40427	No	No	No	No	No
PISD	NM_014338	2.79472	2.48625	2.47934	2.57342	2.63554	2.90679	No	No	No	No	No
TRNT1	NM_001302946	5.04583	4.67891	4.83343	4.82152	4.91828	5.14314	No	No	No	No	No
ATG7	NM_001136031	3.12108	2.98076	2.91501	2.91016	2.98141	3.04037	No	No	No	No	No
MKRN2	NM_001271707	3.48981	3.43964	3.35161	3.39687	3.34867	3.25299	No	No	No	No	No
SPCS1	NM_014041	3.72845	3.26178	3.11213	3.64682	3.5873	3.12511	No	No	No	No	No
KCTD6	NM_001128214	2.92831	2.99167	3.10749	2.97453	2.80226	3.24187	No	No	No	No	No
SLC25A26	NM_001164796	2.53843	2.6229	2.39141	2.65845	2.39666	2.61575	No	No	No	No	No
UMPS	NM_000373	3.54957	3.4564	3.3706	3.50236	3.41319	3.40144	No	No	No	No	No
MRPS22	NM_020191	4.10014	3.98713	3.87321	4.10826	3.97029	4.02607	No	No	No	No	No
U2SURP	NM_001080415	6.47161	6.25929	6.34005	6.20622	6.34814	5.94835	No	No	No	No	No
SELT	NM_016275	2.85852	2.90178	2.80062	3.21571	2.7391	2.57035	No	No	No	No	No
MBNL1	NM_001314057	5.21812	5.37075	5.44727	5.50173	5.09151	5.09234	No	No	No	No	No
CRBN	NM_001173482	4.96665	4.82693	5.05291	4.87746	4.83918	4.90383	No	No	No	No	No
RAD18	NM_020165	4.89467	4.37265	4.52974	4.4604	4.76779	4.35351	No	No	No	No	No
RPUSD3	NM_001142547	3.3527	3.4038	3.53793	3.58528	3.1964	3.10813	No	No	No	No	No
NKIRAS1	NM_020345	3.42617	3.27426	3.41706	3.28433	3.29746	3.24374	No	No	No	No	No
GLB1	NM_000404	3.31139	3.5583	3.21642	3.53481	3.16663	4.01612	No	No	No	No	No
ANO10	NM_001204831	3.39706	3.12029	3.07729	3.2164	3.26144	3.57946	No	No	No	No	No
ELP6	NM_001031703	4.55676	4.50492	4.5039	4.60977	4.40603	4.39624	No	No	No	No	No
IP6K1	NM_001006115	3.59094	3.55422	3.33932	3.50584	3.43138	3.38359	No	No	No	No	No
PBRM1	NM_018313	4.25914	4.09464	4.07897	4.17797	4.1288	4.21774	No	No	No	No	No
PDHB	NM_000925	4.3321	4.26205	3.91972	4.45249	4.19684	3.98978	No	No	No	No	No
ZXDC	NM_001040653	4.43661	4.22565	4.44967	4.46136	4.29017	4.37689	No	No	No	No	No
ASTE1	NM_001288950	2.52377	2.52573	2.59029	2.51933	2.38859	2.54815	No	No	No	No	No
ANAPC13	NM_001242374	2.62851	2.94321	2.86675	2.721	2.49338	2.70234	No	No	No	No	No
SLAIN2	NM_020846	4.31689	3.95406	4.11801	4.03331	4.19576	4.06797	No	No	No	No	No
TMEM165	NM_018475	4.9178	4.6355	4.80415	4.81782	4.79311	4.74539	No	No	No	No	No
SRP72	NM_001267722	4.81646	4.57992	4.53522	4.86462	4.6863	4.72955	No	No	No	No	No
METTL14	NM_020961	3.55474	3.7224	3.61968	3.60364	3.42939	3.37854	No	No	No	No	No
ABCE1	NM_001040876	4.22676	3.67068	3.64767	3.83722	4.10041	3.70047	No	No	No	No	No
CLCN3	NM_001243372	3.43467	3.50182	3.46158	3.49985	3.30724	3.48469	No	No	No	No	No
TENM3	NM_001080477	2.81004	3.25157	2.72399	3.31241	2.67359	2.72186	No	No	No	No	No
SPON2	NM_001128325	3.5013	3.08093	3.05323	3.11029	3.3207	3.56393	No	No	No	No	No
YTHDC1	NM_001031732	5.32232	5.15488	5.10353	5.18092	5.18981	4.96504	No	No	No	No	No
PPID	NM_005038	3.60433	3.23915	3.50245	3.44721	3.47715	3.08233	No	No	No	No	No
DNAJC21	NM_001012339	3.71504	3.49599	3.63349	3.51591	3.58408	3.35771	No	No	No	No	No
SREK1	NM_001077199	7.01091	7.34123	6.97347	7.11047	6.88631	6.78386	No	No	No	No	No
SLC30A5	NM_001251969	4.17915	4.22642	4.16121	4.27595	4.05507	4.374	No	No	No	No	No
FAM174A	NM_198507	2.86128	2.57794	2.84594	2.78694	2.71776	2.73614	No	No	No	No	No
SLC36A1	NM_001308150	2.81297	2.53972	2.43163	2.47715	2.674	3.19804	No	No	No	No	No
RMND5B	NM_001288794	3.36617	3.21815	3.28106	3.28776	3.20564	3.23491	No	No	No	No	No
MED10	NM_032286	3.67658	3.3685	3.45624	3.43985	3.53001	3.6026	No	No	No	No	No
C5orf28	NM_022483	3.24998	3.31323	3.26532	3.33395	3.12826	3.40722	No	No	No	No	No
PLPP1	NM_003711	3.44709	3.7986	3.71941	3.95072	3.31457	3.07309	No	No	No	No	No
CCDC112	NM_001040440	2.65177	2.27714	2.59208	2.36867	2.52665	2.53617	No	No	No	No	No
PRPF4B	NM_003913	5.07781	5.04204	5.06987	5.12909	4.94884	5.19571	No	No	No	No	No
PRR3	NM_001077497	3.17263	3.20954	3.22138	3.06985	3.03536	2.71429	No	No	No	No	No
ANKS1A	NM_015245	2.54581	2.46207	2.61548	2.506	2.39954	2.26312	No	No	No	No	No
MAD2L1BP	NM_001003690	3.00199	2.31357	2.584	2.61146	2.85095	2.93633	No	No	No	No	No
BCKDHB	NM_000056	3.02918	3.18117	3.25448	3.36048	2.89851	3.93294	No	No	No	No	No
SLC35B2	NM_001286509	3.47602	3.17003	2.91071	3.27446	3.32341	3.80221	No	No	No	No	No
RUNX2	NM_001024630	2.99767	3.22182	3.10385	3.12212	2.8832	2.79966	No	No	No	No	No
RARS2	NM_020320	4.50809	4.44508	4.52922	4.37041	4.38008	4.54127	No	No	No	No	No
CCNC	NM_001013399	4.29739	4.05195	4.26175	4.12039	4.1759	3.95867	No	No	No	No	No
PREP	NM_002726	3.49052	3.6328	3.60999	3.88133	3.35533	3.415	No	No	No	No	No
MTFR2	NM_001077440	5.07	4.81994	4.75263	5.1487	4.94389	4.77529	No	No	No	No	No
NUP43	NM_198887	4.35689	4.67151	4.1555	4.09444	4.22569	3.88089	No	No	No	No	No
PHF14	NM_014660	5.55091	5.3903	5.49497	5.501	5.42587	5.55522	No	No	No	No	No
NFE2L3	NM_004289	4.92543	4.92057	4.79195	5.095	4.79274	4.68464	No	No	No	No	No
ZNRF2	NM_147128	2.59165	2.62711	2.99502	2.68426	2.46874	2.17961	No	No	No	No	No
AVL9	NM_015060	4.12593	3.88403	4.0081	3.77167	3.98818	3.95546	No	No	No	No	No
2017-09-07	NM_001011553	5.1164	5.42933	5.23968	5.47285	4.99107	4.86693	No	No	No	No	No
CRCP	NM_001040647	3.00344	2.68672	2.7011	2.72238	2.86189	2.95809	No	No	No	No	No
POMZP3	NM_012230	4.17238	2.65146	3.25073	2.83839	4.03593	3.284	No	No	No	No	No
KMT2E	NM_018682	3.97348	4.07992	4.1013	4.07663	3.8376	3.53128	No	No	No	No	No
CBLL1	NM_001284291	3.72115	3.28186	3.43894	3.49161	3.59798	3.55557	No	No	No	No	No
CAPZA2	NM_006136	4.58171	4.3495	4.3451	4.47961	4.46224	4.27906	No	No	No	No	No
ARF5	NM_001662	2.96345	2.80939	2.94996	2.99916	2.81009	2.63787	No	No	No	No	No
TMED4	NM_001257189	4.9963	5.12396	4.83368	5.1431	4.84519	5.19014	No	No	No	No	No
PSPH	NM_004577	2.40944	2.70177	2.57074	2.79968	2.26565	2.61496	No	No	No	No	No
GPR22	NM_005295	3.44333	3.26806	3.26861	3.1037	3.3275	3.37466	No	No	No	No	No
NDUFA5	NM_001282419	3.35807	3.38145	3.28639	3.29815	3.23688	2.99949	No	No	No	No	No
COPG2	NM_001290033	3.25624	3.28183	3.15756	3.5027	3.12324	2.99136	No	No	No	No	No
ZC3HAV1L	NM_080660	2.65226	2.62545	2.57227	2.61678	2.52077	2.62289	No	No	No	No	No
EXOSC4	NM_003801	4.4621	4.60573	4.51385	4.43213	4.28831	4.39027	No	No	No	No	No
WDR97	NM_001316309	2.65567	2.54107	2.29093	2.60748	2.49375	2.45681	No	No	No	No	No
PPP1R16A	NM_032902	4.24027	4.08064	3.97551	4.11061	4.06668	3.97301	No	No	No	No	No
ARFGEF1	NM_006421	4.54738	4.42984	4.55228	4.65968	4.41781	4.18384	No	No	No	No	No
IMPA1	NM_001144878	3.10489	2.80921	2.85276	2.89096	2.98428	3.08938	No	No	No	No	No
SNX16	NM_022133	3.39499	3.39362	3.38406	3.24822	3.27444	3.32118	No	No	No	No	No
ZFPM2	NM_012082	5.2242	3.63552	4.71624	4.05711	5.09478	5.24789	No	No	No	No	No
MRPL13	NM_014078	2.92745	2.79197	2.39072	3.24549	2.7962	2.51373	No	No	No	No	No
TATDN1	NM_001146160	4.66042	4.13974	4.4726	4.34484	4.53387	4.15078	No	No	No	No	No
PTK2	NM_001199649	6.1953	5.72028	5.72368	5.73353	6.06234	5.8379	No	No	No	No	No
DENND4C	NM_017925	4.74283	4.646	4.69298	4.80479	4.61335	4.77646	No	No	No	No	No
UNC13B	NM_006377	2.99984	2.90575	2.8583	3.00731	2.85669	2.96731	No	No	No	No	No
NPR2	NM_003995	2.70945	2.8342	2.73419	2.87853	2.56711	2.55788	No	No	No	No	No
OGN	NM_014057	3.38892	3.47234	3.69784	3.64053	3.26421	2.77349	No	No	No	No	No
ECM2	NM_001393	3.21668	3.44942	3.83022	3.74724	3.09258	2.54471	No	No	No	No	No
ERCC6L2	NM_001010895	5.38051	5.16634	5.1433	5.21002	5.24847	5.42303	No	No	No	No	No
NCBP1	NM_002486	4.34886	4.20099	4.10874	4.37046	4.2182	4.30816	No	No	No	No	No
FSD1L	NM_001145313	3.63559	3.49221	3.58021	3.54909	3.51562	3.42456	No	No	No	No	No
PRPF4	NM_001244926	4.29411	4.14079	4.13712	4.25875	4.15644	4.16178	No	No	No	No	No
MRRF	NM_001173512	4.02858	3.9058	4.08922	3.91179	3.89231	4.0193	No	No	No	No	No
URM1	NM_001135947	5.57349	2.84011	5.73205	2.87169	5.45022	3.28325	No	No	No	No	No
CERCAM	NM_001286760	3.70242	3.49548	3.47975	3.50163	3.53697	3.68629	No	No	No	No	No
GPR107	NM_001136557	3.66805	3.56352	3.52616	3.55153	3.52571	3.54394	No	No	No	No	No
PUM3	NM_014878	6.81035	6.24033	6.46115	6.41551	6.68101	6.74739	No	No	No	No	No
PLAA	NM_001031689	6.25904	5.96289	6.12871	6.03633	6.13524	6.0256	No	No	No	No	No
NDUFB6	NM_001199987	3.72523	3.66219	3.53871	3.93639	3.59596	3.43043	No	No	No	No	No
SMU1	NM_018225	4.87874	4.69795	4.62151	4.88438	4.74639	4.84162	No	No	No	No	No
RC3H2	NM_001100588	3.94465	3.97372	3.99105	4.20872	3.81198	3.84501	No	No	No	No	No
STRBP	NM_001171137	2.75942	2.95507	2.84476	3.0676	2.6179	2.7342	No	No	No	No	No
SH3GLB2	NM_001287045	4.11538	4.11572	4.05397	3.9849	3.9455	3.89695	No	No	No	No	No
EDF1	NM_001281297	4.36131	4.23947	4.24654	4.35875	4.20392	4.55424	No	No	No	No	No
PDHA1	NM_000284	3.4166	3.3882	3.42563	3.59528	3.27617	2.7252	No	No	No	No	No
KRBOX4	NM_001129898	2.78048	3.06256	2.95208	2.94549	2.65322	2.93536	No	No	No	No	No
ARAF	NM_001256196	3.7771	3.41526	3.48087	3.60398	3.62762	3.41491	No	No	No	No	No
GNL3L	NM_001184819	4.39914	4.07132	3.98492	4.10826	4.25752	4.26931	No	No	No	No	No
CSTF2	NM_001306206	3.51092	2.99299	3.04868	3.40383	3.36516	3.4693	No	No	No	No	No
ZBTB33	NM_001184742	2.84297	3.0648	2.91496	3.20797	2.71917	3.08887	No	No	No	No	No
TRAPPC2	NM_001011658	3.05892	2.9559	3.03715	2.96296	2.92558	2.84934	No	No	No	No	No
NKRF	NM_001173487	3.26623	2.82614	3.02855	3.17102	3.13783	3.20654	No	No	No	No	No
IDH3G	NM_004135	3.10201	2.95359	2.61297	2.91553	2.94218	2.81544	No	No	No	No	No
