# Supplementary material for: Integrator orchestrates RAS/ERK1/2 signaling transcriptional programs
Source: Genes Dev. 2017 Sep 1;31(17):1809–20. doi: 10.1101/gad.301697.117 (PMC5666678; doi:10.1101/gad.301697.117)
Supplement: Supplemental Material [file supp_31.17.1809_Supplemental_Table_2_HeLa_eRNAs.xlsx]

## Sheet: Supplemental Table 2
Supplemental Table 2. EGF-responsive enhancers in Hela cells. Related to Figure 1E and Figure 2E.
eRNA_code	Closest_Refseq_gene	locus	Strand	Log2 fold changes Vehicle	Log2 fold changes ERK inh	Log2 fold changes MEK inh	Log2 fold changes shCTRL	Log2 fold changes shINTS11	Log2 fold changes Rescue
TCONS_00000261	ERRFI1	chr1:8157697-8158444	+	0.873264	0.275047	0.000141441	-0.00119003	0.275047	0.74173
TCONS_00003664	MDM4	chr1:204475666-204475912	+	0.619963	0.0602218	0.147109	0.797831	0.0602218	0.0293256
TCONS_00003850	NENF	chr1:212658491-212663943	+	2.27411	0.921965	0.230109	1.25286	0.921965	1.51156
TCONS_00003854	LOC101929565	chr1:212686729-212688577	+	1.98583	0.284248	0.21825	1.14805	0.284248	1.68357
TCONS_00008111	NENF	chr1:212656539-212662130	-	2.8357	0.958479	0.221623	1.36816	0.958479	2.22275
TCONS_00008113	LOC101929565	chr1:212685265-212687555	-	2.13071	0.675869	0.0884681	0.481362	0.675869	1.84226
TCONS_00010111	SMNDC1	chr10:112116129-112119082	+	2.10799	0.483375	0.0118897	0.561963	0.483375	1.8894
TCONS_00010115	DUSP5	chr10:112168144-112168757	+	0.661931	0.0924219	0.0118897	0.561963	0.0924219	0.208113
TCONS_00010116	DUSP5	chr10:112170101-112176613	+	2.85465	0.914364	-0.00867587	1.03239	0.914364	2.55743
TCONS_00010121	DUSP5	chr10:112186624-112187328	+	1.33559	-0.036978	-0.0197959	0.402707	-0.036978	1.32783
TCONS_00011923	SMNDC1	chr10:112114181-112116840	-	2.01515	0.389757	0.0123932	0.251281	0.389757	1.45749
TCONS_00011925	SMNDC1	chr10:112118042-112119067	-	0.601223	0.0501264	0.0123932	0.0621589	0.0501264	0.513329
TCONS_00011926	SMNDC1	chr10:112150856-112152415	-	0.817382	0.359794	-0.0213904	0.383707	0.359794	0.693992
TCONS_00011927	SMNDC1	chr10:112153483-112155725	-	0.651266	0.776188	0.0225824	0.497846	0.776188	2.10648
TCONS_00011929	DUSP5	chr10:112165658-112171474	-	3.1951	0.91873	0.075617	1.5592	0.91873	2.50405
TCONS_00012385	DUSP8	chr11:1570081-1571155	+	0.754237	0.0154963	0.180279	-0.0835429	0.0154963	0.422557
TCONS_00014846	DUSP8	chr11:1568525-1569199	-	0.717506	0.0207451	0.205249	0.14045	0.0207451	0.0955288
TCONS_00018231	KRT80	chr12:52539860-52545680	+	2.02922	0.523985	0.107607	1.21227	0.523985	1.68149
TCONS_00018252	KRT81	chr12:52672446-52676901	+	1.65644	0.479251	0.15492	0.384444	0.479251	1.2483
TCONS_00020377	KRT80	chr12:52534161-52543472	-	2.2656	0.266463	0.334104	0.994565	0.266463	1.71673
TCONS_00020387	KRT81	chr12:52667982-52674742	-	1.95851	0.344339	0.240602	0.667311	0.344339	1.79008
TCONS_00024288	FOS	chr14:75726165-75726590	+	1.07903	0.0768339	0.0238462	0.0113998	0.0768339	0.198929
TCONS_00025798	FOS	chr14:75723851-75725714	-	1.13406	0.227118	0.247509	0.19888	0.227118	0.458191
TCONS_00026645	RHOV	chr15:41168169-41169237	+	0.599608	0.118568	0.0531908	0.0916463	0.118568	0.332571
TCONS_00031239	LOC102724467	chr16:87823870-87825110	+	0.693697	0.0749741	-0.0498811	0.00912253	0.0749741	0.551535
TCONS_00033040	LOC102724467	chr16:87821897-87824604	-	0.64041	-0.000420779	0.139064	0.334807	-0.000420779	0.276288
TCONS_00035599	CCDC57	chr17:80174684-80177155	+	0.827842	0.372981	0.163709	0.107327	0.372981	0.630606
TCONS_00035614	CD7	chr17:80255350-80261927	+	2.42966	0.825445	0.329655	1.34445	0.825445	2.28953
TCONS_00035630	NARF	chr17:80450872-80451609	+	0.831793	0.057767	-0.00995976	0.2837	0.057767	0.400435
TCONS_00038349	CCDC57	chr17:80173968-80175384	-	0.838926	-0.00702507	-0.0401772	0.363825	-0.00702507	0.468081
TCONS_00038359	CD7	chr17:80254196-80254773	-	1.60601	0.312101	0.0206276	0.615868	0.312101	1.61757
TCONS_00040366	JUNB	chr19:12892549-12896763	+	0.654752	0.0896082	-0.130059	0.0194468	0.0896082	0.310494
TCONS_00040618	MIR3188	chr19:18403144-18405481	+	0.982616	-0.118927	0.0427652	0.150885	-0.118927	0.624447
TCONS_00043093	HOOK2	chr19:12892436-12893516	-	1.61638	-0.0477629	0.1607	0.695362	-0.0477629	1.07337
TCONS_00043311	MIR3188	chr19:18400331-18403594	-	1.27241	0.126574	0.180577	0.148954	0.126574	0.789215
TCONS_00045038	HS1BP3-IT1	chr2:20733249-20735723	+	0.777623	0.12522	0.298392	0.476742	0.12522	0.492175
TCONS_00045945	DUSP2	chr2:96812450-96813232	+	0.78755	0.0528016	0.0678815	0.227781	0.0528016	0.265855
TCONS_00046595	NR4A2	chr2:157198367-157203129	+	1.48229	0.39899	0.363163	0.247901	0.39899	0.840905
TCONS_00048039	RHOB	chr2:20689504-20691987	-	0.979416	0.125369	0.0592218	0.604942	0.125369	0.422549
TCONS_00048049	HS1BP3-IT1	chr2:20730056-20734478	-	1.26732	0.217152	0.345127	0.62573	0.217152	0.717602
TCONS_00048961	DUSP2	chr2:96813712-96814298	-	0.747332	0.0341652	0.000141441	0.149656	0.0341652	0.284394
TCONS_00049548	NR4A2	chr2:157194849-157198804	-	1.1526	0.337704	0.276479	0.229805	0.337704	0.841218
TCONS_00056308	BHLHE40	chr3:5068393-5068802	+	0.877056	0.116859	0.174382	0.287446	0.116859	0.758607
TCONS_00058366	CCNL1	chr3:156892712-156895832	+	1.82879	0.62176	-0.30839	0.0899754	0.62176	1.47131
TCONS_00058880	ITPR1	chr3:4908272-4910022	-	0.700068	-0.023674	0.0778884	0.203225	-0.023674	0.285044
TCONS_00058891	BHLHE40	chr3:5057682-5068783	-	1.95758	0.667164	0.3951	0.904275	0.667164	1.70958
TCONS_00060818	CCNL1	chr3:156891491-156892654	-	2.74716	0.443042	0.0598256	0.633728	0.443042	2.41908
TCONS_00061187	HES1	chr3:193857492-193858860	-	0.884567	0.37711	0.118155	0.197567	0.37711	0.307419
TCONS_00063538	CXCL2	chr4:74974403-74975721	-	0.718892	0.264626	0.0227249	0.111082	0.264626	-0.0273678
TCONS_00066410	NEURL1B	chr5:172142159-172145635	+	2.82115	0.82646	1.23347	1.8275	0.82646	2.55643
TCONS_00068427	NEURL1B	chr5:172140317-172142074	-	2.23924	0.410069	0.0226446	0.685539	0.410069	1.80207
TCONS_00077502	SERPINE1	chr7:100765597-100767822	+	1.43993	0.336517	0.105792	0.327227	0.336517	0.695512
TCONS_00080640	LINC00589	chr8:29413282-29415207	+	2.45903	0.90778	0.0454241	0.547743	0.90778	2.53286
TCONS_00082070	LINC00589	chr8:29412374-29412965	-	0.886442	0.1361	0.0454241	0.113669	0.1361	0.566507
TCONS_00084159	AUH	chr9:93955553-93958894	+	2.79645	0.599904	0.55857	0.828812	0.599904	1.85599
TCONS_00086100	AUH	chr9:93954089-93954657	-	1.24266	0.0854434	0.0325033	0.0980277	0.0854434	0.952589
TCONS_00086101	AUH	chr9:93955358-93955978	-	1.38708	0.0308795	0.0119847	0.0284502	0.0308795	0.604808
