# Supplementary material for: Integrator orchestrates RAS/ERK1/2 signaling transcriptional programs
Source: Genes Dev. 2017 Sep 1;31(17):1809–20. doi: 10.1101/gad.301697.117 (PMC5666678; doi:10.1101/gad.301697.117)
Supplement: Supplemental Material [file supp_31.17.1809_Supplemental_Table_1_HeLa_EGF_responsive_genes.xlsx]

## Sheet: Supplemental Table 1
Supplemental Table 1. EGF-responsive genes in Hela cells. Related to Figure 1A and 1C, Figure 2B-D, Figure 3A and 3D.
EGF-responsive genes
										Affected by the treatment
Gene Name	Refseq acession	Log2 fold changes Vehicle	Log2 fold changes ERK inh	Log2 fold changes MEK inh	Log2 fold changes shCTRL	Log2 fold changes shINTS11	Log2 fold changes Rescue	Log2 fold changes shMED1	Log2 fold changes shMED12	Vehicle	ERK inh	MEK inh	shCTRL	shINTS11	Rescue	shMED1	shMED12
EGR3	NM_004430	7.64625	0.454771	0.748899	3.77039	2.84192	5.97048	6.61872	6.02111	Yes	Yes	Yes	Yes	Yes	Yes	Yes	Yes
FOSB	NM_001114171	6.82042	1.13737	1.57121	4.61147	2.07431	5.52099	6.93974	6.61909	Yes	Yes	Yes	Yes	Yes	Yes	No	No
EGR1	NM_001964	6.79627	1.28837	2.15266	6.35046	4.25073	6.06908	4.38344	6.96055	Yes	Yes	Yes	No	Yes	No	Yes	No
NR4A1	NM_002135	6.17701	2.90994	2.81669	4.49522	2.77093	5.11654	5.39879	6.34253	Yes	Yes	Yes	Yes	Yes	Yes	No	No
NR4A3	NM_173199	5.53926	1.72484	1.72777	4.35788	1.93632	5.18731	4.06882	4.76105	Yes	Yes	Yes	Yes	Yes	No	Yes	No
JUN	NM_002228	5.38147	2.54131	1.71561	2.02126	0.654739	4.22844	4.13418	5.12457	Yes	Yes	Yes	Yes	Yes	Yes	Yes	No
CTGF	NM_001901	5.05537	1.03206	0.804569	2.61787	1.54546	5.07084	3.42468	3.50058	Yes	Yes	Yes	Yes	Yes	No	Yes	Yes
KLF2	NM_016270	4.69254	1.29991	0.78754	2.65652	1.24291	3.70815	4.39155	4.50459	Yes	Yes	Yes	Yes	Yes	No	No	No
FOS	NM_005252	4.46939	3.18181	3.61881	2.99489	2.05805	2.79167	3.62224	4.27875	Yes	Yes	No	Yes	Yes	Yes	No	No
ATF3	NM_001674	4.16492	2.82989	2.75556	3.78036	1.2655	3.53664	3.03866	3.89191	Yes	Yes	Yes	No	Yes	No	Yes	No
NR4A2	NM_006186	3.99463	0.966404	0.947189	2.82336	0.823845	3.75512	3.53925	3.64365	Yes	Yes	Yes	Yes	Yes	No	No	No
DUSP5	NM_004419	3.84811	1.90391	1.61436	3.15242	1.35727	4.10399	3.64485	3.8603	Yes	Yes	Yes	No	Yes	No	No	No
BTG2	NM_006763	3.64737	0.435329	0.407717	2.30956	0.277455	3.16573	4.11238	3.3861	Yes	Yes	Yes	Yes	Yes	No	No	No
DUSP2	NM_004418	3.62302	0.262999	0.683188	1.6351	1.37255	3.38866	3.1316	3.71402	Yes	Yes	Yes	Yes	Yes	No	No	No
KRT17	NM_000422	3.59284	0.716993	1.41568	3.24383	0.3522	2.11011	2.8587	3.22313	Yes	Yes	Yes	No	Yes	Yes	No	No
LAG3	NM_002286	3.43004	0.772762	1.03297	1.51099	0.165901	2.67329	2.14122	2.23346	Yes	Yes	Yes	Yes	Yes	No	Yes	Yes
CYR61	NM_001554	3.42602	1.0005	1.09086	3.41469	0.434821	3.36414	2.24603	2.91194	Yes	Yes	Yes	No	Yes	No	Yes	No
CAMK2G	NM_001204492	3.39282	1.25096	1.62579	1.93863	0.919441	3.57306	3.16168	3.11405	Yes	Yes	Yes	Yes	Yes	No	No	No
FOSL1	NM_001300844	3.26923	1.08448	1.01769	2.01947	1.40362	3.05786	3.10417	3.25879	Yes	Yes	Yes	Yes	Yes	No	No	No
ZC3H12A	NM_025079	3.24612	1.08493	1.24767	2.59521	0.931252	2.95643	2.47778	2.69375	Yes	Yes	Yes	No	Yes	No	No	No
CSNK1D	NM_139062	3.22331	0.129644	0.251114	1.36474	0.081347	1.80494	1.53439	2.46395	Yes	Yes	Yes	Yes	Yes	Yes	Yes	No
HOMER1	NM_001277077	3.20314	0.202494	0.165958	2.18734	0.191711	3.17843	2.75347	2.26821	Yes	Yes	Yes	Yes	Yes	No	No	No
ARC	NM_015193	2.86385	-0.346463	-0.312008	1.19436	1.24066	3.3354	4.03558	2.80366	Yes	Yes	Yes	Yes	Yes	No	No	No
KLF6	NM_001160125	2.84086	1.7384	1.32875	2.22846	0.332763	2.84802	3.33974	2.65229	Yes	Yes	Yes	No	Yes	No	No	No
MCL1	NM_021960	2.7559	0.318347	0.251517	2.00499	0.831485	2.65257	2.06812	2.4824	Yes	Yes	Yes	No	Yes	No	No	No
CSRNP1	NM_033027	2.62974	1.26062	1.31191	1.96721	0.74101	2.25899	2.7365	2.20882	Yes	Yes	Yes	No	Yes	No	No	No
MAP1LC3B	NM_022818	2.62358	0.272068	0.272973	1.25216	0.746051	1.44182	2.65554	2.5402	Yes	Yes	Yes	Yes	Yes	Yes	No	No
SOWAHC	NM_023016	2.6147	0.376082	0.325346	1.61714	1.00218	2.61383	2.08407	2.4989	Yes	Yes	Yes	No	Yes	No	No	No
MAFF	NM_012323	2.60946	0.900336	1.16018	1.43413	0.337057	1.8307	1.53558	1.36124	Yes	Yes	Yes	Yes	Yes	No	Yes	Yes
DUSP8	NM_004420	2.5195	1.07012	1.06183	1.6841	0.17349	1.84375	1.78963	2.07174	Yes	Yes	Yes	No	Yes	No	No	No
TPM4	NM_003290	2.38049	0.404166	0.854917	1.73775	-0.0660363	1.77606	1.73526	1.71671	Yes	Yes	Yes	No	Yes	No	No	No
TIPARP	NM_015508	2.37291	0.205443	0.310486	1.7604	0.625143	2.65162	2.24216	1.84479	Yes	Yes	Yes	No	Yes	No	No	No
PTGS2	NM_000963	2.36325	0.557132	-0.752077	2.3503	0.399191	1.92024	2.24399	3.01994	Yes	Yes	Yes	Yes	Yes	Yes	No	No
DCLK1	NM_001195416	2.282	0.214381	0.678105	1.71054	1.07013	2.27298	2.02149	1.57012	Yes	Yes	Yes	Yes	No	Yes	No	No
FCMR	NM_005449	2.26199	1.36543	1.13664	1.79176	1.41694	1.93364	1.78864	1.4884	Yes	No	No	Yes	No	Yes	No	No
PI4K2A	NM_018425	2.25872	0.397732	0.800148	1.27188	0.790134	1.62222	1.24933	2.50193	Yes	Yes	Yes	Yes	Yes	Yes	No	No
CXCL2	NM_002089	2.25402	2.81103	1.79864	2.35569	0.332927	1.2694	2.33921	2.10251	Yes	No	No	Yes	Yes	Yes	No	No
TM4SF1	NM_014220	2.23736	0.0449035	0.248958	1.4262	0.151329	0.788561	1.32801	1.22387	Yes	Yes	Yes	Yes	Yes	No	No	No
THBS1	NM_003246	2.22178	0.431223	0.444768	2.09507	0.0704125	1.83466	3.11174	1.5421	Yes	Yes	Yes	Yes	Yes	Yes	No	No
ERRFI1	NM_018948	2.18089	0.492338	0.551752	2.06116	0.575316	1.69908	1.55763	1.33107	Yes	Yes	Yes	Yes	Yes	Yes	No	No
USP36	NM_025090	2.17466	0.474199	0.347879	1.61267	-0.0188504	2.22835	1.25116	1.43101	Yes	Yes	Yes	Yes	Yes	Yes	No	No
ZFP36	NM_003407	2.17211	0.788067	0.905334	2.05857	0.85342	2.43408	2.6543	2.16204	Yes	No	No	Yes	Yes	Yes	No	No
NAMPT	NM_005746	2.16275	0.920901	0.594945	1.67116	0.648195	1.41955	1.88287	1.66065	Yes	No	No	Yes	Yes	Yes	No	No
IER2	NM_004907	2.15607	0.446057	0.438048	1.65191	0.851789	2.21238	2.07473	1.99968	Yes	Yes	Yes	Yes	Yes	Yes	No	No
ADAMTS1	NM_006988	2.14437	1.16728	1.22312	1.52445	0.3251	1.84844	1.58257	1.87469	Yes	No	No	Yes	Yes	Yes	No	No
ANKRD37	NM_181726	2.11585	0.416117	0.717229	1.47891	0.654724	1.72588	1.07989	1.79799	Yes	Yes	Yes	Yes	Yes	Yes	No	No
CSRP1	NM_001193570	2.1096	0.896431	1.1359	1.67643	0.288095	0.908	1.67381	1.45167	Yes	No	No	Yes	Yes	No	No	No
CREM	NM_182771	2.094	1.26573	1.25668	1.441	0.190207	1.93063	1.4523	1.19042	Yes	No	No	Yes	Yes	Yes	No	No
ARL5B	NM_178815	2.03938	0.256123	0.0632273	1.3372	0.278795	2.04475	1.16638	1.13343	Yes	Yes	Yes	Yes	Yes	Yes	No	No
TBX3	NM_016569	2.03813	0.0217271	0.383495	1.5014	0.880569	1.79395	1.59002	1.36078	Yes	Yes	Yes	Yes	No	Yes	No	No
CKS2	NM_001827	2.03713	0.281606	0.141855	0.805826	0.290224	1.34795	1.07916	1.6316	Yes	Yes	Yes	No	Yes	Yes	No	No
ETF1	NM_004730	1.97985	0.415515	0.538873	1.50885	0.301092	1.94917	1.42459	1.63942	Yes	Yes	Yes	Yes	Yes	Yes	No	No
GDF15	NM_004864	1.97392	0.972461	1.0583	2.20849	0.150986	-0.0741766	0.374947	0.751188	Yes	No	No	Yes	Yes	No	No	No
ELL2	NM_012081	1.96303	0.829464	0.678436	1.60013	0.261243	1.8922	1.8362	0.714101	Yes	No	Yes	Yes	Yes	Yes	No	No
ACTG1	NM_001199954	1.95728	0.115696	0.282768	1.23948	0.107283	0.66967	1.48222	1.68825	Yes	Yes	Yes	Yes	Yes	No	No	No
CASP9	NM_001278054	1.87193	0.435158	0.789862	1.67736	0.0761303	1.27211	0.86489	0.794513	Yes	Yes	No	Yes	Yes	Yes	No	No
DUSP1	NM_004417	1.86878	2.0029	1.38746	1.54384	0.717875	1.82137	1.70822	1.86959	Yes	No	No	Yes	Yes	Yes	No	No
NFKBIZ	NM_001005474	1.85376	1.58244	1.5587	1.05835	1.2311	1.8304	1.69865	2.09417	Yes	No	No	Yes	No	Yes	No	No
SERTAD1	NM_013376	1.82924	0.0529557	0.411399	1.40958	0.556876	1.03957	1.7484	2.10012	Yes	Yes	Yes	Yes	Yes	Yes	No	No
WDR1	NM_005112	1.79611	0.409688	0.608739	1.46165	0.0983152	1.19457	1.18686	1.34169	Yes	Yes	No	Yes	Yes	Yes	No	No
DNAJB1	NM_006145	1.78197	0.20713	-0.0490304	0.66806	0.483946	1.61928	1.28927	2.16544	Yes	Yes	Yes	No	Yes	Yes	No	No
JUND	NM_001286968	1.77027	0.361512	0.594536	0.415045	-0.211196	0.711701	1.47634	1.88742	Yes	Yes	Yes	No	Yes	No	No	No
BHLHE40	NM_003670	1.7602	0.698978	1.21536	1.93249	0.291238	1.34191	1.5769	0.911324	Yes	No	No	Yes	Yes	Yes	No	No
NCOA7	NM_001199622	1.73699	0.414856	0.437868	1.39276	0.987748	1.79085	1.63279	1.20856	Yes	Yes	Yes	Yes	No	Yes	No	No
TULP2	NM_003323	1.72236	0.62281	0.806304	0.746916	0.721137	1.3926	2.05863	2.66157	Yes	Yes	Yes	No	Yes	Yes	No	No
CCNL1	NM_001308185	1.71615	0.542717	0.310865	1.22389	0.437319	1.79189	1.70307	1.61913	Yes	Yes	Yes	Yes	Yes	Yes	No	No
IL6	NM_000600	1.70955	1.17101	0.990704	2.42892	1.16503	2.07061	1.95757	1.5742	Yes	No	No	Yes	No	Yes	No	No
IDI1	NM_001317955	1.70214	0.236912	0.308791	1.06038	-0.0458196	1.46469	0.980377	1.36635	Yes	Yes	Yes	Yes	Yes	Yes	No	No
PLEKHO2	NM_001195059	1.69233	0.304561	0.434366	1.2163	0.503607	1.71263	1.45281	1.45196	Yes	Yes	Yes	Yes	Yes	Yes	No	No
SOD2	NM_001024466	1.68745	0.0833418	-0.158547	1.59282	0.0674592	1.02482	0.570204	1.37325	Yes	Yes	Yes	Yes	Yes	Yes	No	No
DUSP4	NM_001394	1.6643	1.20107	1.15336	0.954374	0.598977	2.00327	1.69118	1.69958	Yes	No	No	No	Yes	Yes	No	No
VTCN1	NM_001253849	1.6382	0.623734	0.567797	1.20684	0.890506	0.994477	1.86581	1.03268	Yes	Yes	Yes	Yes	Yes	No	No	No
HES1	NM_005524	1.63	0.684343	0.672917	1.6405	0.690319	1.07574	1.33635	1.13679	Yes	Yes	Yes	Yes	Yes	Yes	No	No
JUNB	NM_002229	1.61472	0.403775	0.0820986	1.11536	0.649662	1.87231	1.86041	2.00883	Yes	Yes	Yes	Yes	Yes	Yes	No	No
CDKN1A	NM_001291549	1.59777	0.203023	0.0729315	0.839314	0.0361896	1.14537	1.68329	2.26927	Yes	Yes	Yes	No	Yes	Yes	No	No
RHOB	NM_004040	1.58405	1.11974	0.617219	0.810515	0.346255	1.21682	1.19637	1.58268	Yes	No	No	No	Yes	Yes	No	No
SRF	NM_003131	1.57831	0.601321	0.84171	1.07978	0.240455	2.1016	1.44597	1.35448	Yes	Yes	Yes	Yes	Yes	Yes	No	No
ODC1	NM_001287190	1.5314	0.336695	0.377521	1.42989	0.274474	0.932043	0.98511	1.50235	Yes	Yes	Yes	Yes	Yes	No	No	No
RHOV	NM_133639	1.51473	1.12013	1.36437	1.17168	0.16085	1.2684	0.793008	1.64707	Yes	No	No	Yes	Yes	Yes	No	No
ATG101	NM_021934	1.48235	0.37776	0.338943	1.05803	0.223066	0.769037	0.711341	1.2142	Yes	Yes	Yes	Yes	Yes	No	No	No
MYT1L	NM_015025	1.48012	0.685187	0.896772	0.88124	0.39834	1.46978	0.468119	0.658397	Yes	Yes	Yes	No	Yes	Yes	Yes	Yes
ING1	NM_198218	1.47437	-0.0578962	-0.241602	0.453839	0.629154	1.75588	0.787222	0.955374	Yes	Yes	Yes	No	Yes	Yes	No	No
EZR	NM_003379	1.46843	-0.00325053	0.0161396	0.132944	-0.138166	0.920217	1.02304	1.26071	Yes	Yes	Yes	No	Yes	No	No	No
PTGER4	NM_000958	1.45819	0.557157	0.436606	0.974378	0.812317	1.70126	1.80485	1.27358	Yes	Yes	Yes	No	No	Yes	No	No
PPP1R15B	NM_032833	1.41203	0.303371	0.397944	1.61124	0.146309	1.78628	1.07238	1.35198	Yes	Yes	Yes	Yes	Yes	Yes	No	No
NFIL3	NM_005384	1.40605	0.614821	0.866354	1.2669	0.315262	0.862387	1.11748	0.779198	Yes	Yes	No	Yes	Yes	No	No	No
ARF4	NM_001660	1.40422	0.174709	-0.0228284	0.90257	0.0591845	0.782448	0.90848	0.809365	Yes	Yes	Yes	No	Yes	No	No	No
PDLIM5	NM_006457	1.398	0.287775	0.300006	0.900668	0.331616	1.73707	1.45007	0.971279	Yes	Yes	Yes	No	Yes	Yes	No	No
SERPINE1	NM_000602	1.39312	0.0128358	-0.119738	0.867408	0.0973662	0.346953	0.494751	1.26321	Yes	Yes	Yes	No	Yes	No	No	No
RGS16	NM_002928	1.39136	1.09395	0.997015	1.29167	0.404605	1.38903	0.323778	0.612161	Yes	No	No	Yes	Yes	Yes	No	No
CT83	NM_001017978	1.38992	0.149848	-0.118232	0.676999	0.341691	0.785939	0.742755	0.71533	Yes	Yes	Yes	No	Yes	No	Yes	Yes
BCL2L12	NM_001282516	1.38884	0.2184	-0.10872	1.0185	0.333438	1.13117	1.05283	0.966274	Yes	Yes	Yes	Yes	Yes	Yes	No	No
ADARB2	NM_018702	1.38127	0.402854	0.36985	0.793916	0.591154	1.08057	1.01373	0.819866	Yes	Yes	Yes	No	Yes	Yes	No	No
SCHIP1	NM_014575	1.36797	0.154883	0.164085	1.19065	0.30517	1.80219	1.07845	0.774412	Yes	Yes	Yes	Yes	Yes	Yes	No	No
EIF1	NM_005801	1.35725	0.423755	0.344014	0.943912	0.441347	0.698848	0.979024	1.05982	Yes	Yes	Yes	No	Yes	No	No	No
TRPM3	NM_020952	1.35554	0.577946	1.26132	0.839509	0.557173	1.2563	1.02386	0.501788	Yes	Yes	No	No	Yes	Yes	Yes	Yes
ADM5	NM_001101340	1.34979	0.135799	0.348679	1.12376	0.0872742	0.8325	1.26353	0.814947	Yes	Yes	Yes	Yes	Yes	No	No	No
C4orf36	NM_144645	1.32702	0.268223	0.218792	1.03155	0.160036	1.15652	0.322966	0.165694	Yes	Yes	Yes	Yes	Yes	Yes	Yes	Yes
CTH	NM_001902	1.28911	0.189077	0.464662	1.73263	0.448711	1.21465	0.829004	0.672066	Yes	Yes	Yes	Yes	Yes	Yes	Yes	Yes
ETS2	NM_001256295	1.25018	0.576827	0.595638	1.42669	0.564483	0.699049	0.998935	0.997824	Yes	No	No	Yes	Yes	No	No	No
PPP1R15A	NM_014330	1.22233	0.441363	0.269881	1.07122	0.343304	0.754115	0.836237	1.27025	Yes	Yes	Yes	Yes	Yes	No	No	No
CYCS	NM_018947	1.17741	0.936971	0.824764	0.820185	0.285642	0.94527	1.07465	1.47841	Yes	No	No	No	Yes	No	No	No
TRA2B	NM_001243879	1.17041	0.352099	0.338932	0.696437	0.374965	1.1922	0.939386	1.16132	Yes	Yes	Yes	No	Yes	Yes	No	No
SLC20A1	NM_005415	1.14741	0.333459	0.297594	0.936549	0.147602	0.967925	0.617058	0.876206	Yes	Yes	Yes	No	Yes	No	No	No
KLF9	NM_001206	1.11841	0.514958	0.718892	1.4361	0.139861	0.704421	0.601676	1.16838	Yes	Yes	No	Yes	Yes	No	No	No
SLC25A33	NM_032315	1.04978	0.524152	0.463937	0.973891	0.301058	0.72334	0.713902	0.614706	Yes	Yes	Yes	No	Yes	No	No	No
Control genes										Affected but the treatment
Gene Name	Refseq acession	Log2 fold changes Vehicle	Log2 fold changes ERK inh	Log2 fold changes MEK inh	Log2 fold changes shCTRL	Log2 fold changes shINTS11	Log2 fold changes Rescue	Log2 fold changes shMED1	Log2 fold changes shMED12	Vehicle	ERK inh	MEK inh	shCTRL	shINTS11	Rescue	shMED1	shMED12
ZNF791	NM_153358	-0.163539	-0.0379365	0.0663455	-0.0540666	-0.134319	0.0536641	-0.425033	-0.226844	no	no	no	no	no	no	no	no
C11orf73	NM_016401	0.311092	0.171385	0.235459	0.5282	-0.0245971	0.353678	0.463139	0.0278221	no	no	no	no	no	no	no	no
SCAF4	NM_020706	0.098156	0.0535844	0.00420107	0.177151	-0.0457731	0.0115442	0.134471	-0.0307839	no	no	no	no	no	no	no	no
FBXL6	NM_024555	-0.0610295	0.07814	0.0116465	-0.158445	0.0115171	-0.274704	-0.0557491	-0.117488	no	no	no	no	no	no	no	no
PLXNA3	NM_017514	0.209396	0.0254269	-0.0372503	0.0649351	0.113772	-0.181073	0.0266134	-0.0833427	no	no	no	no	no	no	no	no
HP1BP3	NM_016287	-0.072138	-8.01304e-05	-0.0672775	0.0173916	-0.167811	0.0826536	-0.0538838	-0.183096	no	no	no	no	no	no	no	no
EME2	NM_001257370	0.0512693	0.279467	0.28279	0.0285608	-0.146073	-0.204235	0.0288101	0.0843498	no	no	no	no	no	no	no	no
PFDN4	NM_002623	-0.497914	-0.226069	-0.124005	-0.439415	0.163472	-0.123466	0.17909	-0.551174	no	no	no	no	no	no	no	no
TMEM94	NM_014738	0.0516035	-0.0901396	-0.0145196	0.0541898	-0.0397521	-0.31465	0.0487704	-0.207671	no	no	no	no	no	no	no	no
SPCS2	NM_014752	0.123956	-0.00936221	-0.115019	0.369683	0.0343192	-0.147088	0.00988514	0.0665245	no	no	no	no	no	no	no	no
WDR5B	NM_019069	-0.802025	-0.141152	-0.376849	-0.605477	-0.116388	-0.200016	-0.865495	-0.881373	no	no	no	no	no	no	no	no
NRF1	NM_005011	0.0439173	0.0175263	-0.0300075	0.0519879	0.00518161	0.25849	-0.0812692	-0.0259394	no	no	no	no	no	no	no	no
HAUS6	NM_001270890	-0.106012	-0.0589902	-0.0668843	-0.259806	-0.155578	0.0919128	-0.067527	0.0720852	no	no	no	no	no	no	no	no
RBBP9	NM_006606	-0.164223	-0.143425	0.122147	-0.137543	-0.31867	0.0231539	-0.0716252	0.0072945	no	no	no	no	no	no	no	no
EXOC2	NM_018303	-0.0655706	-0.045666	0.101052	-0.0693363	-0.18247	-0.00720984	0.0042353	0.00487395	no	no	no	no	no	no	no	no
PNKD	NM_015488	-0.401721	-0.234324	-0.646603	-0.369881	-0.228864	-0.563575	-0.107926	-0.461018	no	no	no	no	no	no	no	no
FAM102A	NM_001035254	-0.10658	-0.102413	-0.0660352	-0.0847502	-0.186547	-0.146856	0.0117648	-0.106976	no	no	no	no	no	no	no	no
DMAP1	NM_001034023	-0.00404	-0.0205636	0.010199	0.0755736	0.0537329	-0.186386	-0.0567339	-0.194046	no	no	no	no	no	no	no	no
WRAP53	NM_001143990	-0.519301	-0.111517	-0.0417207	-0.63814	0.262718	-0.765181	-0.520947	-0.161475	no	no	no	no	no	no	no	no
IPMK	NM_152230	-0.11947	-0.0484373	-0.112774	-0.14358	0.0423688	0.0693694	0.072508	0.0739454	no	no	no	no	no	no	no	no
TMEM25	NM_032780	0.439681	0.372498	-0.452015	0.477725	-0.229502	0.0140992	-0.415623	-0.272664	no	no	no	no	no	no	no	no
STXBP5	NM_139244	0.130581	-0.00733173	0.0853032	0.0479245	0.0820665	0.192339	0.119782	0.0473019	no	no	no	no	no	no	no	no
TMEM80	NM_001276274	-0.569974	-0.373527	-0.0594842	-0.623476	-0.18163	-0.198339	-0.694387	-0.669371	no	no	no	no	no	no	no	no
SGMS1	NM_147156	0.0333131	0.00497054	0.0113073	0.0991042	-0.105481	0.059701	0.0525191	0.120779	no	no	no	no	no	no	no	no
PRKAG2	NM_024429	-0.312737	-0.0728983	-0.611325	-0.227878	-0.0545038	-0.374164	0.200555	-0.149375	no	no	no	no	no	no	no	no
APMAP	NM_020531	-0.0728396	-0.252875	-0.136098	0.23153	-0.0113744	-0.470037	-0.153336	-0.142657	no	no	no	no	no	no	no	no
TIMM17A	NM_006335	0.425532	0.33718	0.287558	0.291656	0.230247	0.457174	0.371553	0.328702	no	no	no	no	no	no	no	no
PFDN1	NM_002622	-0.181151	0.044811	0.182804	-0.133521	0.0988758	-0.310515	-0.198906	-0.151546	no	no	no	no	no	no	no	no
PTRH2	NM_016077	0.575249	0.103398	0.247678	0.462556	0.102177	0.314246	0.297573	0.263234	no	no	no	no	no	no	no	no
VPS33B	NM_001289148	-0.649532	-0.364266	0.0887288	-1.11835	0.0541575	-0.131345	-0.429119	-0.109952	no	no	no	no	no	no	no	no
BUD13	NM_001159736	0.226048	0.193349	0.23479	0.346595	-0.0427388	0.378815	0.175657	-0.0746629	no	no	no	no	no	no	no	no
UBE2Z	NM_023079	0.338354	0.0772208	0.00723082	0.430437	0.0394271	0.0199378	0.177855	0.136736	no	no	no	no	no	no	no	no
WNT10B	NM_003394	0.0248186	0.00916382	-0.00505895	0.139845	-0.268032	-0.13458	0.0395964	-0.0974246	no	no	no	no	no	no	no	no
LYSMD1	NM_001136543	-0.429198	-0.0451833	-0.0802224	-0.480865	-0.100146	0.0166427	-0.145911	-0.20044	no	no	no	no	no	no	no	no
PEX13	NM_002618	-0.16844	-0.118267	-0.0428219	-0.0940046	-0.0865789	-0.106978	-0.0608665	-0.09113	no	no	no	no	no	no	no	no
SSR2	NM_003145	-0.0230413	-0.0868767	0.0264662	0.485258	-0.164298	-0.430016	0.117873	-0.0672014	no	no	no	no	no	no	no	no
BRD1	NM_001304809	0.0825058	0.0497897	0.0266716	-0.00463931	-0.243965	-0.04997	-0.0659246	-0.144979	no	no	no	no	no	no	no	no
PRDM15	NM_022115	0.0997035	0.0155862	-0.0701626	-0.062942	-0.0554296	-0.0487426	-0.0276576	-0.0931653	no	no	no	no	no	no	no	no
PHF20	NM_016436	0.13733	0.0205135	0.0899221	0.120095	-0.172638	0.135243	0.15325	0.0465253	no	no	no	no	no	no	no	no
DYX1C1	NM_130810	-0.0065232	-0.158017	-0.0327894	0.405123	-0.231744	-0.0493285	0.122284	0.00756996	no	no	no	no	no	no	no	no
RALGDS	NM_001042368	0.089364	0.0755429	0.0726256	0.0545254	-0.0163583	-0.226996	0.21899	0.01013	no	no	no	no	no	no	no	no
LOC100129216	NM_001242853	0.0275263	-0.0881862	0.171128	0.133644	-0.149374	0.207211	-0.192016	0.0641041	no	no	no	no	no	no	no	no
EFTUD2	NM_004247	-0.023116	-0.0575435	-0.174334	0.0600012	-0.221665	-0.278565	0.108721	0.0535104	no	no	no	no	no	no	no	no
CREB1	NM_134442	0.0134344	0.106975	0.016049	0.159954	0.0749489	0.16112	0.0492731	-0.119198	no	no	no	no	no	no	no	no
ROBO1	NM_002941	-0.034882	-0.239992	-0.175345	0.098473	-0.180084	-0.256563	-0.0193445	-0.189531	no	no	no	no	no	no	no	no
VAPB	NM_004738	-0.191115	-0.0583059	-0.0605346	-0.145209	-0.333802	-0.113044	-0.0481238	-0.243874	no	no	no	no	no	no	no	no
B3GALT2	NM_003783	0.463359	0.359832	0.285444	0.433474	0.266688	0.416736	0.164918	0.311311	no	no	no	no	no	no	no	no
ATRN	NM_001207047	0.0281225	-0.146292	-0.190115	0.121287	-0.135678	-0.322312	0.0145845	-0.0820935	no	no	no	no	no	no	no	no
DEAF1	NM_021008	0.0413009	0.118465	-0.0162748	-0.143169	-0.09455	-0.189595	0.0235189	-0.132319	no	no	no	no	no	no	no	no
ZNF510	NM_001314059	-0.545873	-0.301664	0.00197889	-0.113811	-0.240624	-0.124616	-0.37903	-0.30357	no	no	no	no	no	no	no	no
ZNF674	NM_001039891	-0.0354688	0.0549764	0.00433617	0.139897	0.250116	0.127361	-0.0333325	0.0224246	no	no	no	no	no	no	no	no
NSMF	NM_001178064	0.082013	0.092966	0.0829231	0.0702359	-0.42631	-0.150427	0.275583	0.174654	no	no	no	no	no	no	no	no
SORBS2	NM_001270771	-0.0152035	-0.0883553	-0.0879695	0.146798	-0.169418	-0.0118666	0.107646	0.0730263	no	no	no	no	no	no	no	no
C5orf30	NM_001316968	-0.672473	-0.226314	-0.15418	-0.602144	-0.0373086	-0.276387	-0.277741	-0.465507	no	no	no	no	no	no	no	no
ITGA2	NM_002203	0.139057	0.0289808	-0.0501913	0.352842	-0.0645196	-0.175309	0.10419	-0.0828308	no	no	no	no	no	no	no	no
DPH3P1	NM_080750	-0.387057	0.0989435	-0.0459705	-0.595715	-0.267349	-0.424972	-0.568776	-0.293853	no	no	no	no	no	no	no	no
ZNF180	NM_001288761	-0.263255	-0.0755802	0.162534	-0.331901	-0.0728273	-0.0391084	-0.108438	-0.278111	no	no	no	no	no	no	no	no
CCZ1	NM_015622	-0.190599	-0.0448396	0.029274	-0.00501829	0.165787	-0.0881281	0.154211	-0.292265	no	no	no	no	no	no	no	no
GCDH	NM_000159	-0.0188462	0.0388812	-0.0180429	0.110628	-0.120817	-0.30566	0.0181447	-0.085691	no	no	no	no	no	no	no	no
NUP160	NM_015231	0.107701	0.0157467	-0.109277	0.0913591	-0.188339	0.00407244	0.174642	0.124802	no	no	no	no	no	no	no	no
KLRC4-KLRK1	NM_001199805	-0.815918	-0.256097	-0.0205966	-0.414212	0.112164	0.00597534	-0.809162	-0.606883	no	no	no	no	no	no	no	no
ADAM8	NM_001164489	-0.157647	-0.100195	-0.121649	-0.260166	-0.0949878	-0.321642	0.0286022	-0.228649	no	no	no	no	no	no	no	no
ZNF559	NM_032497	-0.256715	0.0341501	0.125245	-0.161439	-0.0716837	-0.155352	-0.438584	-0.418369	no	no	no	no	no	no	no	no
CTRL	NM_001907	0.401453	0.0141641	-0.281657	0.0256645	-0.285677	-0.0899569	-0.0876885	-0.330216	no	no	no	no	no	no	no	no
SF3A1	NM_005877	0.040142	-0.118295	-0.00938193	0.0463079	-0.0992181	-0.260811	0.11154	0.129921	no	no	no	no	no	no	no	no
BMP2K	NM_017593	0.006771	-0.123256	-0.079118	-0.0529361	-0.0614212	0.14335	0.191116	-0.0497398	no	no	no	no	no	no	no	no
EHD1	NM_001282444	0.208069	-0.17291	-0.214947	-0.351842	0.114606	0.042891	0.157032	0.169842	no	no	no	no	no	no	no	no
MSMO1	NM_001017369	-0.205157	0.1694	-0.17729	0.565293	-0.235511	-0.199329	-0.0611921	-0.129491	no	no	no	no	no	no	no	no
NLRC5	NM_032206	0.048324	0.104802	0.0890806	0.0118974	-0.0792338	-0.093794	0.036537	-0.10741	no	no	no	no	no	no	no	no
DDX42	NM_007372	0.109288	-0.0797456	-0.0320035	0.167391	-0.113972	0.136787	0.244431	0.00357571	no	no	no	no	no	no	no	no
PNKP	NM_007254	0.111951	0.11047	0.0879086	0.129482	-0.0998996	0.0408465	-0.00339887	-0.139554	no	no	no	no	no	no	no	no
C14orf119	NM_017924	-0.327706	-0.0356591	-0.303989	-0.274528	0.0777281	-0.348259	-0.131485	-0.433888	no	no	no	no	no	no	no	no
HNMT	NM_006895	-0.204271	-0.187584	-0.0318992	-0.30265	-0.0322316	-0.0652923	-0.184838	-0.376392	no	no	no	no	no	no	no	no
RBM33	NM_053043	-0.0476254	-0.113609	-0.101985	-0.0537481	-0.118258	-0.0566588	-0.160017	-0.196314	no	no	no	no	no	no	no	no
TRIM37	NM_001005207	0.0113306	-0.0450423	0.0700918	0.0313466	-0.241248	0.102527	0.0971637	-0.0251694	no	no	no	no	no	no	no	no
PANK3	NM_024594	-0.019534	0.133461	0.00328917	0.131895	-0.112699	0.0527971	0.342426	-0.00699701	no	no	no	no	no	no	no	no
SLC25A3	NM_213611	0.582593	0.217768	0.0413279	0.2828	-0.16988	0.0787493	0.384958	0.414132	no	no	no	no	no	no	no	no
DOC2A	NM_003586	-0.0203055	0.142952	-0.104587	0.00720816	0.0972859	-0.128262	-0.00296296	-0.0733228	no	no	no	no	no	no	no	no
RPAP1	NM_015540	-0.0342675	-0.0476634	-0.00581477	0.054882	-0.103459	-0.227024	0.0819196	-0.120175	no	no	no	no	no	no	no	no
RPIA	NM_144563	-0.174012	-0.0372384	0.100663	0.000249291	0.116423	0.0720066	0.0336098	-0.00558499	no	no	no	no	no	no	no	no
FANCD2OS	NM_173472	-0.067433	-0.0441424	0.18093	-0.189832	-0.721645	0.051507	-0.453934	0.0702883	no	no	no	no	no	no	no	no
RRP9	NM_004704	0.400259	0.210373	0.121042	0.310068	-0.044979	-0.00579389	0.236126	0.233642	no	no	no	no	no	no	no	no
RAB42	NM_152304	-0.21402	0.127658	-0.0548557	-0.33692	-0.31277	-0.280727	-0.28101	-0.144461	no	no	no	no	no	no	no	no
HSPE1	NM_002157	-0.00460015	-0.139602	-0.167809	-0.233732	0.0902815	0.170173	0.250918	0.106955	no	no	no	no	no	no	no	no
SRP19	NM_003135	0.169325	0.220089	0.0855839	0.184586	0.250068	0.133506	-0.0216965	-0.0274588	no	no	no	no	no	no	no	no
ELL	NM_006532	0.153851	0.0708974	-0.0485408	0.1099	0.034032	-0.212952	0.32025	-0.14379	no	no	no	no	no	no	no	no
C1orf228	NM_001145636	0.240075	0.262289	-0.210267	-0.154495	-0.0508822	-0.339574	0.262022	-0.340198	no	no	no	no	no	no	no	no
SNTA1	NM_003098	-0.210135	-0.0899971	-0.0872357	-0.415537	-0.285914	-0.402976	0.000295296	-0.344406	no	no	no	no	no	no	no	no
CLDND1	NM_001040182	0.167322	0.105392	-0.0133665	0.345227	0.0208317	-0.108071	-0.320106	-0.0645523	no	no	no	no	no	no	no	no
TMEM205	NM_033408	-0.30153	-0.239007	-0.199215	-0.153801	-0.262239	-0.589461	-0.166027	-0.57996	no	no	no	no	no	no	no	no
AHI1	NM_001134832	-0.0897407	0.0745651	0.143575	0.0259845	-0.113113	0.126048	0.127933	-0.0307462	no	no	no	no	no	no	no	no
METTL5	NM_014168	-0.578827	-0.292217	0.0246109	-0.0885914	0.156091	0.0802961	0.0801964	-0.474971	no	no	no	no	no	no	no	no
ZSCAN12	NM_001163391	-0.332687	-0.0971032	0.0884697	-0.406887	-0.0233615	0.189145	-0.144609	-0.178404	no	no	no	no	no	no	no	no
TBC1D20	NM_144628	-0.310973	0.0572566	-0.15171	-0.0245733	-0.0711776	-0.053403	-0.0912251	-0.241501	no	no	no	no	no	no	no	no
EHBP1	NM_001142616	0.112086	0.0285079	-0.0122904	-0.102609	-0.24208	0.0256217	0.158593	0.0508074	no	no	no	no	no	no	no	no
FIP1L1	NM_030917	0.0233032	0.0592726	0.00255321	-0.114317	0.136439	0.0515694	-0.0454787	-0.0117532	no	no	no	no	no	no	no	no
NUDT1	NM_002452	-0.0053595	-0.232699	0.216937	-0.234802	0.294569	-0.000864074	-0.32889	-0.469358	no	no	no	no	no	no	no	no
LSM6	NM_007080	-0.789518	-0.154491	-0.109878	-0.209511	-0.180985	-0.315858	-0.236059	-0.536619	no	no	no	no	no	no	no	no
ANKRD61	NM_001271700	0.0111997	-0.0667041	0.196147	-0.390228	-0.0599888	-0.228297	-0.345241	-0.0399973	no	no	no	no	no	no	no	no
CEP295	NM_033395	-0.0442256	-0.00717019	0.0426491	-0.0064994	-0.0711366	0.166277	0.187836	0.0932359	no	no	no	no	no	no	no	no
DAP	NM_004394	0.156045	0.0228494	0.0816256	0.0880298	-0.258749	-0.151187	0.105806	0.0610444	no	no	no	no	no	no	no	no
CDC42	NM_001039802	0.268538	0.0472799	0.0901954	0.414412	0.0188571	0.099891	0.202831	0.140058	no	no	no	no	no	no	no	no
PAXBP1	NM_016631	-0.107809	-0.00866368	0.0790209	-0.0438004	0.0372241	0.178634	-0.0671903	-0.0656143	no	no	no	no	no	no	no	no
TOP1	NM_003286	0.111269	-0.0773706	0.0691754	-0.025536	-0.121525	0.137012	0.134099	0.147766	no	no	no	no	no	no	no	no
SET	NM_003011	-0.300613	-0.163358	-0.292744	-0.0651438	-0.28616	-0.0818141	0.210151	-0.0658382	no	no	no	no	no	no	no	no
SMARCA5	NM_003601	0.010569	-0.0142217	-0.0285495	0.0243259	-0.0933457	0.118926	0.136059	0.0235646	no	no	no	no	no	no	no	no
