# Supplementary material for: Integrator orchestrates RAS/ERK1/2 signaling transcriptional programs
Source: Genes Dev. 2017 Sep 1;31(17):1809–20. doi: 10.1101/gad.301697.117 (PMC5666678; doi:10.1101/gad.301697.117)
Supplement: Supplemental Material [file supp_31.17.1809_Supplemental_Table_4_FPKM_values_HeLa_EGF_genes.xlsx]

## Sheet: Supplemental Table 4
Supplemental Table 4 - Average of FPKM of EGF-responsive genes in Hela cells. Related to Figure 1A and 1C, Figure 2B-D.
	Average of FPKM Values
	EGF responsive genes	CTRL Genes
Vehicle	17.74 (+/- 2.56)	15.53 (+/- 1.49)
Vehicle +EGF	98.39 (+/- 15.36)	15.20 (+/- 1.48)
ERK inh	15.12 (+/- 2.33)	17.14 (+/- 2.33)
ERK Inh + EGF	27.94 (+/- 4.54)	16.75 (+/- 2.40)
