# Supplementary material for: Integrator orchestrates RAS/ERK1/2 signaling transcriptional programs
Source: Genes Dev. 2017 Sep 1;31(17):1809–20. doi: 10.1101/gad.301697.117 (PMC5666678; doi:10.1101/gad.301697.117)
Supplement: Supplemental Material [file supp_31.17.1809_Supplemental_Table_3_HeLa_SuperEnhancers.xlsx]

## Sheet: Supplemental Table 3
Supplemental Table 3. EGF-responsive super-enhancers (SEs) in HELA cells. Ralated to Figure 1F.
PeakID	Genomic position
chr7-17548	chr7:1545563-1572472
chr20-31400	chr20:334644-360634
chr19-1417	chr19:18393062-18404144
chr17-14014	chr17:39834544-39846530
chr19-29407	chr19:14616639-14628131
chr10-13887	chr10:112154819-112170736
chr17-3087	chr17:41437973-41445193
chr19-1163	chr19:13264427-13274194
chr11-3108	chr11:65237842-65244243
chr19-10700	chr19:18476411-18499074
chr17-8606	chr17:66373413-66386083
chr22-13317	chr22:30591319-30601681
chr19-706	chr19:12902812-12903912
chr6-31741	chr6:30766734-30782962
chr7-23430	chr7:100765832-100775174
chr18-1008	chr18:3653103-3666653
chr17-41154	chr17:80249237-80258106
chr3-19391	chr3:5060226-5068563
chr1-21159	chr1:212658726-212662974
chr12-5226	chr12:52540716-52542282
chr3-18809	chr3:156892176-156894443
chr10-17026	chr10:74063028-74081453
chr1-35478	chr1:8261653-8271979
chr1-30483	chr1:207062780-207064090
chr1-51018	chr1:148603263-148604970
chr2-7424	chr2:157188384-157198768
chr5-3234	chr5:172142356-172143346
chr22-2824	chr22:31225863-31238244
chr18-352	chr18:3622644-3623923
chr1-48098	chr1:32409091-32422187
chr19-8239	chr19:3565423-3569231
chr21-414	chr21:44861272-44863149
chr8-2613	chr8:8101487-8103026
chr17-2348	chr17:41393340-41394030
chr19-16869	chr19:16437271-16439430
chr17-39839	chr17:56708432-56709002
