# Supplementary material for: Integrator orchestrates RAS/ERK1/2 signaling transcriptional programs
Source: Genes Dev. 2017 Sep 1;31(17):1809–20. doi: 10.1101/gad.301697.117 (PMC5666678; doi:10.1101/gad.301697.117)
Supplement: Supplemental Material [file supp_31.17.1809_Supplemental_Table_5_Hela_serum.xlsx]

## Sheet: Supplemental Table 5
Supplemental Table 5. Serum responsive genes in Hela cells. Related to Figure 3F and 3H.
Serum responsive genes
					Affected by the treatment
Gene Name	Refseq acession	Log2 fold changes Vehicle	Log2 fold changes shINTS11	Log2 fold changes shMED12	Vehicle	shINTS11	shMED12
ACTB	NM_001101	1.39524	1.07286	0.494893	Yes	No	Yes
ADAMTS1	NM_006988	2.56968	0.776196	0.747615	Yes	Yes	Yes
ADM	NM_001124	1.88244	1.3819	1.27931	Yes	No	No
ARC	NM_015193	5.7386	4.53412	1.372	Yes	No	Yes
ARL4A	NM_001037164	2.01801	0.260727	0.0150567	Yes	Yes	Yes
BTG2	NM_006763	3.8372	2.00103	1.68862	Yes	No	No
C8orf4	NM_020130	1.3249	0.61973	-0.212916	Yes	Yes	Yes
CCNL1	NM_020307	1.35933	0.650599	0.67442	Yes	Yes	Yes
CFL1	NM_005507	1.23667	1.02175	0.622324	Yes	No	Yes
CITED2	NM_001168388	1.9245	0.0672897	0.0964308	Yes	Yes	Yes
CKS2	NM_001827	1.69607	1.01296	0.810839	Yes	No	Yes
CTGF	NM_001901	5.51342	4.4965	4.02987	Yes	No	No
CXCL2	NM_002089	1.66955	0.162162	0.190852	Yes	Yes	Yes
CXCL8	NM_000584	4.16362	1.92224	1.69373	Yes	No	No
CYR61	NM_001554	4.20869	3.56232	2.5724	Yes	No	No
DNAJA1	NM_001539	1.30482	0.599836	0.275233	Yes	Yes	Yes
DUSP2	NM_004418	3.69385	3.44879	3.23329	Yes	No	No
DUSP4	NM_057158	1.96379	0.92736	0.661499	Yes	Yes	Yes
DUSP5	NM_004419	3.5432	1.80064	1.73662	Yes	No	No
EGR1	NM_001964	6.72215	6.11222	6.60625	Yes	No	No
EIF1	NM_005801	1.55002	1.53128	1.35552	Yes	No	No
EIF5	NM_183004	1.31341	1.83132	1.42922	Yes	Yes	Yes
EXT1	NM_000127	1.49097	0.804742	0.105041	Yes	Yes	Yes
FOS	NM_005252	5.0667	3.72305	3.96491	Yes	No	No
GADD45B	NM_015675	1.45141	0.299322	0.700845	Yes	Yes	Yes
HSPA8	NM_006597	1.60719	0.761548	0.113318	Yes	Yes	Yes
IER2	NM_004907	2.59326	1.55212	1.69509	Yes	No	No
ING1	NM_005537	1.90829	0.419098	0.562132	Yes	Yes	Yes
JUN	NM_002228	5.58442	2.73494	3.82243	Yes	No	No
JUNB	NM_002229	1.79515	1.3188	1.44844	Yes	No	No
JUND	NM_005354	1.89487	1.08957	1.325	Yes	No	No
KRT17	NM_000422	2.88423	1.3161	0.825913	Yes	No	Yes
LEKR1	NM_001193283	2.09167	0.582064	0.504954	Yes	Yes	Yes
MAP1LC3B	NM_022818	1.93519	1.08194	0.86879	Yes	No	Yes
MT1E	NM_175617	2.44457	1.49741	1.52964	Yes	Yes	No
MTUS2	NM_015233	1.37352	0.89613	0.442521	Yes	Yes	Yes
NFKBIZ	NM_031419	3.20376	2.51126	3.41147	Yes	Yes	Yes
NR4A1	NM_001202234	3.58496	2.09238	1.57239	Yes	No	Yes
NR4A1	NM_002135	6.68508	5.05365	4.60119	Yes	No	No
NR4A2	NM_006186	3.7957	2.18772	1.6301	Yes	No	No
NR4A3	NM_173199	4.77409	3.82272	3.43657	Yes	No	Yes
PPP1R15A	NM_014330	1.42142	1.46639	1.31988	Yes	No	No
PRSS12	NM_003619	1.79629	0.663213	0.813315	Yes	Yes	Yes
PTGER4	NM_000958	2.71555	1.91478	0.994484	Yes	No	Yes
PTGS2	NM_000963	2.99711	1.56878	0.916449	Yes	No	Yes
RASD1	NM_016084	2.3834	1.39067	0.46614	Yes	No	Yes
RGS2	NM_002923	1.87827	2.02724	0.648255	Yes	No	Yes
RND3	NM_001254738	2.14065	1.62619	1.19975	Yes	No	Yes
SERPINE1	NM_000602	1.26258	0.511049	0.250202	Yes	Yes	Yes
SLC10A1	NM_003049	1.68295	0.948077	1.1602	Yes	Yes	No
SNX32	NM_152760	2.13503	1.29784	1.5712	Yes	No	No
SOWAHC	NM_023016	2.6399	1.81015	1.17362	Yes	No	No
SUSD5	NM_015551	3.43235	1.27426	2.10315	Yes	No	No
TBX3	NM_016569	1.84746	0.686127	-0.156295	Yes	Yes	Yes
THBS1	NM_003246	2.2963	0.630524	0.651645	Yes	Yes	Yes
TIPARP	NM_001184717	2.96264	2.0319	0.993153	Yes	No	Yes
TUBB4B	NM_006088	1.25245	1.37579	0.553589	Yes	No	Yes
TXN2	NM_012473	1.95558	1.50198	0.584178	Yes	No	Yes
ZFP36	NM_003407	3.13729	2.19451	2.01897	Yes	Yes	Yes
Control genes
					Affected by the treatment
Gene Name	Refseq acession	Log2 fold changes Vehicle	Log2 fold changes shINTS11	Log2 fold changes shMED12	Vehicle	shINTS11	shMED12
ABHD12	NM_001042472	-0.292255	0.172079	-0.0889954	No	No	No
AGAP6	NM_001077665	0.206192	-0.024921	0.0168247	No	No	No
AGTRAP	NM_020350	0.267501	-0.820949	0.315024	No	No	No
ANKS1A	NM_015245	0.0327128	-0.0132462	-0.20393	No	No	No
BTBD3	NM_014962	-0.11648	0.0651136	-0.222065	No	No	No
C5orf45	NM_016175	-0.238441	-0.295803	0.114689	No	No	No
C6orf89	NM_152734	-0.361958	-0.0830941	0.0620961	No	No	No
C9orf114	NM_016390	-0.337423	0.223667	-0.213545	No	No	No
CD44	NM_001202557	0.279052	0.0373434	-0.24728	No	No	No
CENPH	NM_022909	0.0962058	-0.0771261	0.382515	No	No	No
CIAPIN1	NM_020313	-0.435498	0.00898852	0.0901423	No	No	No
DERL2	NM_016041	0.0843538	-0.973216	-0.496298	No	No	No
DNAJC9	NM_015190	-0.0954051	0.272791	0.216843	No	No	No
DNMBP	NM_015221	0.10188	-0.0113955	-0.0232604	No	No	No
EIF3D	NM_003753	0.167369	-0.00778607	-0.110396	No	No	No
FLOT2	NM_004475	-0.182455	0.278482	0.145625	No	No	No
FOLR1	NM_000802	0.100739	-0.498816	0.255129	No	No	No
GALNS	NM_000512	-0.0352142	0.0822525	-0.205706	No	No	No
GAN	NM_022041	-0.0015247	-0.300094	-0.0582595	No	No	No
GGA1	NM_001172688	0.0228457	-0.0211482	-0.777123	No	No	No
GGH	NM_003878	0.0947342	-0.294164	-0.0602512	No	No	No
GLI4	NM_138465	-0.116755	-0.0555218	-0.742901	No	No	No
HCFC1	NM_005334	0.551911	-0.00272401	0.0853531	No	No	No
HDGFRP3	NM_016073	0.0921197	-0.0674393	0.112153	No	No	No
HSBP1L1	NM_001136180	0.031357	0.0142506	0.225152	No	No	No
MCM4	NM_182746	-0.542295	-0.0920897	-0.11774	No	No	No
MED1	NM_004774	0.173757	-0.00843277	0.0255821	No	No	No
MRPL42	NM_172177	-0.327107	0.474108	0.106365	No	No	No
NAT14	NM_020378	-0.603583	-0.612058	0.0349992	No	No	No
NOMO1	NM_014287	0.299597	-0.0915968	0.0178252	No	No	No
NR2C2	NM_001291694	-0.278215	-0.119921	-0.100063	No	No	No
NUMA1	NM_006185	-0.0443417	0.0516103	-0.150498	No	No	No
NUSAP1	NM_001243143	0.259023	-0.122067	-0.0635609	No	No	No
OTULIN	NM_138348	0.190949	-0.0197971	-0.00841666	No	No	No
PAPD4	NM_001114394	0.158751	-0.173371	-0.0294482	No	No	No
PFKP	NM_002627	-0.371773	0.111644	0.0298582	No	No	No
PLPP5	NM_001102560	0.0920475	-0.0827453	0.0688418	No	No	No
QTRT1	NM_031209	-0.0252163	-0.0310448	-0.0260808	No	No	No
RAD54L	NM_001142548	0.195561	0.400193	0.0333481	No	No	No
RASIP1	NM_017805	-0.168473	0.237591	0.206609	No	No	No
RPL28	NM_001136136	0.575815	0.390609	0.433126	No	No	No
RPL34	NM_033625	-0.0209102	0.679282	-0.0791545	No	No	No
RPS6	NM_001010	0.062749	0.426676	0.285056	No	No	No
SLC25A33	NM_032315	0.208895	-0.129327	0.038315	No	No	No
SLC27A2	NM_003645	-0.0678025	-0.367157	-0.149162	No	No	No
SNTB2	NM_006750	0.109755	-0.193081	-0.00435889	No	No	No
SULT1A1	NM_177534	-0.277069	0.501391	-0.105465	No	No	No
TCTA	NM_022171	-0.300308	0.227179	-0.102814	No	No	No
TFG	NM_001195478	-0.0894804	-0.113974	0.110311	No	No	No
TMEM259	NM_001033026	-0.106944	0.111291	-0.0676518	No	No	No
TMPRSS3	NM_032405	0.0751962	0.0503529	0.0405062	No	No	No
TOP2A	NM_001067	0.0603508	-0.101257	0.149518	No	No	No
TPST2	NM_003595	-0.429627	-0.335074	-0.00658687	No	No	No
TRIM39	NM_172016	0.522218	0.363908	0.0329394	No	No	No
UQCR11	NM_006830	-0.493971	0.36926	-0.0536817	No	No	No
WDR4	NM_033661	-0.249568	-0.628583	-0.893659	No	No	No
ZBTB34	NM_001099270	0.113303	-0.154318	-0.0665792	No	No	No
ZDHHC16	NM_198043	-0.232448	-0.709824	-0.0529372	No	No	No
ZNF300	NM_052860	0.1372	-0.00230854	0.207167	No	No	No
ZRANB2	NM_005455	-0.453647	-0.266364	-0.113745	No	No	No
